# Supplementary material for: Genetic and morphological divergence in the warm-water planktonic foraminifera genus Globigerinoides
Source: PLoS One. 2019 Dec 5;14(12):e0225246. doi: 10.1371/journal.pone.0225246 (PMC6894840; doi:10.1371/journal.pone.0225246)
Supplement: S1 Table — (XLSX) [file pone.0225246.s003.xlsx]

## Sheet: S1 Table
SEQUENCE INFORMATION						METADATA								INITIAL TAXONOMY						CURATED TAXONOMY						SEQUENCE PARTITIONONG
Accession number	Original Publication	Amplified following [New sequences only]	Specimen Voucher	Clone/DS	Extraction Method	Cruise	Station	Region	Oceanic area	Latitude [Decimal]	Longitude [Decimal]	Collection date	Collection Depth	Originally identified as	Genus	Species	Genetic type level 1	Genetic type level 2	Genetic type level 3	Quality	Genus	species	MOTU LVL 1	MOTU LVL 2	MOTU LVL 3	32-37	37F	37-41	41F	39-43	43E	44-45	45E-47F	47-49	49E	50
AB263463	Ujiié Y, Lippsl JH (2009) Cryptic diversity in planktonic foraminifera in the northwest Pacific ocean. Journal of foraminiferal research, 39, 145–154.	*	OKI1	1	*	Tansei-maru, KT02-15	*	NorthPacific	North Pacific Ocean	28.5333	127.2	2002-10-16	0-200 m	Globigerinoides ruber	Globigerinoides	ruber	I	b	NA	BASETYPE	Globigerinoides	ruber albus	I	c	1	Partial	Complete	Complete	Complete	Complete	Complete	Complete	Complete	Complete	Complete	Partial
AB263464	Ujiié Y, Lippsl JH (2009) Cryptic diversity in planktonic foraminifera in the northwest Pacific ocean. Journal of foraminiferal research, 39, 145–154.	*	OKI2	1	*	Tansei-maru, KT02-15	*	NorthPacific	North Pacific Ocean	23.5833	124.183	2002-10-13	0-150 m	Globigerinoides ruber	Globigerinoides	ruber	I	a	NA	ASSIGNED LVL-3	Globigerinoides	ruber albus	I	a	2	Partial	Complete	Complete	Complete	Complete	Complete	Complete	Complete	Complete	Complete	Partial
AB263465	Ujiié Y, Lippsl JH (2009) Cryptic diversity in planktonic foraminifera in the northwest Pacific ocean. Journal of foraminiferal research, 39, 145–154.	*	OKI1	1	*	Tansei-maru, KT02-15	*	Japan:Okinawa	North Pacific Ocean	28.5333	127.2	2002-10-16	0-200 m	Globigerinoides conglobatus	Globigerinoides	conglobatus	NA	NA	NA	ASSIGNED LVL-3	Globigerinoides	conglobatus	I	b	2	Partial	Complete	Complete	Complete	Complete	Complete	Complete	Complete	Complete	Complete	Partial
AB263466	Ujiié Y, Lippsl JH (2009) Cryptic diversity in planktonic foraminifera in the northwest Pacific ocean. Journal of foraminiferal research, 39, 145–154.	*	OKI2	1	*	Tansei-maru, KT02-15	*	Japan:Okinawa	North Pacific Ocean	28.5333	127.2	2002-10-16	0-200 m	Globigerinoides conglobatus	Globigerinoides	conglobatus	NA	NA	NA	ASSIGNED LVL-3	Globigerinoides	conglobatus	I	b	1	Partial	Complete	Complete	Complete	Complete	Complete	Complete	Complete	Complete	Complete	Partial
AB468882	Ujiié Y, Lippsl JH (2009) Cryptic diversity in planktonic foraminifera in the northwest Pacific ocean. Journal of foraminiferal research, 39, 145–154.	*	OKI1	2	*	Tansei-maru, KT02-15	*	NorthPacific	North Pacific Ocean	28.5333	127.2	2002-10-16	0-200 m	Globigerinoides ruber	Globigerinoides	ruber	I	b	NA	ASSIGNED LVL-3	Globigerinoides	ruber albus	I	c	1	Partial	Complete	Complete	Complete	Complete	Complete	Complete	Complete	Complete	Complete	Partial
AB468883	Ujiié Y, Lippsl JH (2009) Cryptic diversity in planktonic foraminifera in the northwest Pacific ocean. Journal of foraminiferal research, 39, 145–154.	*	OKI1	3	*	Tansei-maru, KT02-15	*	NorthPacific	North Pacific Ocean	28.5333	127.2	2002-10-16	0-200 m	Globigerinoides ruber	Globigerinoides	ruber	I	b	NA	ASSIGNED LVL-3	Globigerinoides	ruber albus	I	c	1	Partial	Complete	Complete	Complete	Complete	Complete	Complete	Complete	Complete	Complete	Partial
AB468884	Ujiié Y, Lippsl JH (2009) Cryptic diversity in planktonic foraminifera in the northwest Pacific ocean. Journal of foraminiferal research, 39, 145–154.	*	OKI1	4	*	Tansei-maru, KT02-15	*	NorthPacific	North Pacific Ocean	28.5333	127.2	2002-10-16	0-200 m	Globigerinoides ruber	Globigerinoides	ruber	I	b	NA	ASSIGNED LVL-3	Globigerinoides	ruber albus	I	c	1	Partial	Complete	Complete	Complete	Complete	Complete	Complete	Complete	Complete	Complete	Partial
AB468885	Ujiié Y, Lippsl JH (2009) Cryptic diversity in planktonic foraminifera in the northwest Pacific ocean. Journal of foraminiferal research, 39, 145–154.	*	OKI2	2	*	Tansei-maru, KT02-15	*	NorthPacific	North Pacific Ocean	23.5833	124.183	2002-10-13	0-150 m	Globigerinoides ruber	Globigerinoides	ruber	I	a	NA	ASSIGNED LVL-3	Globigerinoides	ruber albus	I	a	2	Partial	Complete	Complete	Complete	Complete	Complete	Complete	Complete	Complete	Complete	Partial
AB468886	Ujiié Y, Lippsl JH (2009) Cryptic diversity in planktonic foraminifera in the northwest Pacific ocean. Journal of foraminiferal research, 39, 145–154.	*	OKI2	3	*	Tansei-maru, KT02-15	*	NorthPacific	North Pacific Ocean	23.5833	124.183	2002-10-13	0-150 m	Globigerinoides ruber	Globigerinoides	ruber	I	a	NA	BASETYPE	Globigerinoides	ruber albus	I	a	1	Partial	Complete	Complete	Complete	Complete	Complete	Complete	Complete	Complete	Complete	Partial
AB468887	Ujiié Y, Lippsl JH (2009) Cryptic diversity in planktonic foraminifera in the northwest Pacific ocean. Journal of foraminiferal research, 39, 145–154.	*	OKI1	2	*	Tansei-maru, KT02-15	*	Japan:Okinawa	North Pacific Ocean	28.5333	127.2	2002-10-16	0-200 m	Globigerinoides conglobatus	Globigerinoides	conglobatus	NA	NA	NA	ASSIGNED LVL-3	Globigerinoides	conglobatus	I	b	2	Partial	Complete	Complete	Complete	Complete	Complete	Complete	Complete	Complete	Complete	Partial
AB468888	Ujiié Y, Lippsl JH (2009) Cryptic diversity in planktonic foraminifera in the northwest Pacific ocean. Journal of foraminiferal research, 39, 145–154.	*	OKI2	2	*	Tansei-maru, KT02-15	*	Japan:Okinawa	North Pacific Ocean	28.5333	127.2	2002-10-16	0-200 m	Globigerinoides conglobatus	Globigerinoides	conglobatus	NA	NA	NA	ASSIGNED LVL-3	Globigerinoides	conglobatus	I	b	1	Partial	Complete	Complete	Complete	Complete	Complete	Complete	Complete	Complete	Complete	Partial
AF102230	Darling KF, Wade CM, Kroon D, Brown AJL, Bijma J (1999) The diversity and distribution of modern planktic foraminiferal small subunit ribosomal RNA genotypes and their potential as tracers of present and past circulation. Paleoceanography, 14, 3–12.	*	CAG.rub3B	Not Available	*	Near Shore Collection	*	Santa Barbara Chanel, Pacific	North Pacific Ocean	34.4333	-120.433	NA	NA	Globigerinoides ruber	Globigerinoides	elongatus	II	a	NA	BASETYPE	Globigerinoides	elongatus	I	a	2	Partial	Complete	Complete	Complete	Complete	Complete	Complete	Complete	Complete	Complete	Partial
EU012452	Kuroyanagi A, Tsuchiya M, Kawahata H, Kitazato H (2008) The occurrence of two genotypes of the planktonic foraminifer Globigerinoides ruber (white) and paleo-environmental implications. Marine Micropaleontology, 68, 236–243.	*	454	3	*	Near Shore Collection	*	1kmoffKamogawa,Japan	North Pacific Ocean	34.3899	138.982	NA	NA	Globigerinoides ruber	Globigerinoides	elongatus	II	a	2	ASSIGNED LVL-2	Globigerinoides	elongatus	I	a	NA	Partial	Complete	Complete	Complete	Complete	Complete	Complete	Complete	Complete	Complete	Partial
EU012453	Kuroyanagi A, Tsuchiya M, Kawahata H, Kitazato H (2008) The occurrence of two genotypes of the planktonic foraminifer Globigerinoides ruber (white) and paleo-environmental implications. Marine Micropaleontology, 68, 236–243.	*	454	9	*	Near Shore Collection	*	1kmoffKamogawa,Japan	North Pacific Ocean	34.3899	138.982	NA	NA	Globigerinoides ruber	Globigerinoides	elongatus	II	a	2	ASSIGNED LVL-2	Globigerinoides	elongatus	I	a	NA	Partial	Complete	Complete	Complete	Complete	Complete	Complete	Complete	Complete	Complete	Partial
EU012454	Kuroyanagi A, Tsuchiya M, Kawahata H, Kitazato H (2008) The occurrence of two genotypes of the planktonic foraminifer Globigerinoides ruber (white) and paleo-environmental implications. Marine Micropaleontology, 68, 236–243.	*	454	10	*	Near Shore Collection	*	1kmoffKamogawa,Japan	North Pacific Ocean	34.3899	138.982	NA	NA	Globigerinoides ruber	Globigerinoides	elongatus	II	a	2	ASSIGNED LVL-3	Globigerinoides	elongatus	I	a	1	Partial	Complete	Complete	Complete	Complete	Complete	Complete	Complete	Complete	Complete	Partial
EU012455	Kuroyanagi A, Tsuchiya M, Kawahata H, Kitazato H (2008) The occurrence of two genotypes of the planktonic foraminifer Globigerinoides ruber (white) and paleo-environmental implications. Marine Micropaleontology, 68, 236–243.	*	466	8	*	Near Shore Collection	*	UchiuraCove,Amatsu-Kominato,Japan	North Pacific Ocean	Not available	Not available	NA	NA	Globigerinoides ruber	Globigerinoides	ruber	I	a	NA	ASSIGNED LVL-3	Globigerinoides	ruber albus	I	a	1	Partial	Complete	Complete	Complete	Complete	Complete	Complete	Complete	Complete	Complete	Partial
EU012456	Kuroyanagi A, Tsuchiya M, Kawahata H, Kitazato H (2008) The occurrence of two genotypes of the planktonic foraminifer Globigerinoides ruber (white) and paleo-environmental implications. Marine Micropaleontology, 68, 236–243.	*	10	2	*	Mirai, MR02-K01	*	North Pacific	North Pacific Ocean	14.62	-158.57	2002-01-01	0 m	Globigerinoides ruber	Globigerinoides	ruber	I	a	NA	BASETYPE	Globigerinoides	ruber albus	I	a	2	Partial	Complete	Complete	Complete	Complete	Complete	Complete	Complete	Complete	Complete	Partial
EU012457	Kuroyanagi A, Tsuchiya M, Kawahata H, Kitazato H (2008) The occurrence of two genotypes of the planktonic foraminifer Globigerinoides ruber (white) and paleo-environmental implications. Marine Micropaleontology, 68, 236–243.	*	10	3	*	Mirai, MR02-K01	*	North Pacific	North Pacific Ocean	14.62	-158.57	2002-01-01	0 m	Globigerinoides ruber	Globigerinoides	ruber	I	a	NA	ASSIGNED LVL-3	Globigerinoides	ruber albus	I	a	2	Partial	Complete	Complete	Complete	Complete	Complete	Complete	Complete	Complete	Complete	Partial
EU012458	Kuroyanagi A, Tsuchiya M, Kawahata H, Kitazato H (2008) The occurrence of two genotypes of the planktonic foraminifer Globigerinoides ruber (white) and paleo-environmental implications. Marine Micropaleontology, 68, 236–243.	*	10	4	*	Mirai, MR02-K01	*	North Pacific	North Pacific Ocean	14.62	-158.57	2002-01-01	0 m	Globigerinoides ruber	Globigerinoides	ruber	I	a	NA	ASSIGNED LVL-3	Globigerinoides	ruber albus	I	a	1	Partial	Complete	Complete	Complete	Complete	Complete	Complete	Complete	Complete	Complete	Partial
EU012459	Kuroyanagi A, Tsuchiya M, Kawahata H, Kitazato H (2008) The occurrence of two genotypes of the planktonic foraminifer Globigerinoides ruber (white) and paleo-environmental implications. Marine Micropaleontology, 68, 236–243.	*	13	5	*	Mirai, MR02-K01	*	North Pacific	North Pacific Ocean	14.62	-158.57	2002-01-01	0 m	Globigerinoides ruber	Globigerinoides	ruber	I	b	2	BASETYPE	Globigerinoides	ruber albus	I	c	1	Partial	Complete	Complete	Complete	Complete	Complete	Complete	Complete	Complete	Complete	Partial
EU012460	Kuroyanagi A, Tsuchiya M, Kawahata H, Kitazato H (2008) The occurrence of two genotypes of the planktonic foraminifer Globigerinoides ruber (white) and paleo-environmental implications. Marine Micropaleontology, 68, 236–243.	*	13	6	*	Mirai, MR02-K01	*	North Pacific	North Pacific Ocean	14.62	-158.57	2002-01-01	0 m	Globigerinoides ruber	Globigerinoides	ruber	I	b	2	ASSIGNED LVL-3	Globigerinoides	ruber albus	I	c	1	Partial	Complete	Complete	Complete	Complete	Complete	Complete	Complete	Complete	Complete	Partial
EU012461	Kuroyanagi A, Tsuchiya M, Kawahata H, Kitazato H (2008) The occurrence of two genotypes of the planktonic foraminifer Globigerinoides ruber (white) and paleo-environmental implications. Marine Micropaleontology, 68, 236–243.	*	13	7	*	Mirai, MR02-K01	*	North Pacific	North Pacific Ocean	14.62	-158.57	2002-01-01	0 m	Globigerinoides ruber	Globigerinoides	ruber	I	b	2	ASSIGNED LVL-3	Globigerinoides	ruber albus	I	c	1	Partial	Complete	Complete	Complete	Complete	Complete	Complete	Complete	Complete	Complete	Partial
EU012462	Kuroyanagi A, Tsuchiya M, Kawahata H, Kitazato H (2008) The occurrence of two genotypes of the planktonic foraminifer Globigerinoides ruber (white) and paleo-environmental implications. Marine Micropaleontology, 68, 236–243.	*	13	8	*	Mirai, MR02-K01	*	North Pacific	North Pacific Ocean	14.62	-158.57	2002-01-01	0 m	Globigerinoides ruber	Globigerinoides	ruber	I	b	2	ASSIGNED LVL-3	Globigerinoides	ruber albus	I	c	1	Partial	Complete	Complete	Complete	Complete	Complete	Complete	Complete	Complete	Complete	Partial
EU012463	Kuroyanagi A, Tsuchiya M, Kawahata H, Kitazato H (2008) The occurrence of two genotypes of the planktonic foraminifer Globigerinoides ruber (white) and paleo-environmental implications. Marine Micropaleontology, 68, 236–243.	*	23	9	*	Mirai, MR02-K01	*	North Pacific	North Pacific Ocean	8.32	-159.18	2002-01-01	0 m	Globigerinoides ruber	Globigerinoides	elongatus	II	a	0	ASSIGNED LVL-2	Globigerinoides	elongatus	I	a	NA	Partial	Complete	Complete	Complete	Complete	Complete	Complete	Complete	Complete	Complete	Partial
EU012464	Kuroyanagi A, Tsuchiya M, Kawahata H, Kitazato H (2008) The occurrence of two genotypes of the planktonic foraminifer Globigerinoides ruber (white) and paleo-environmental implications. Marine Micropaleontology, 68, 236–243.	*	23	10	*	Mirai, MR02-K01	*	North Pacific	North Pacific Ocean	8.32	-159.18	2002-01-01	0 m	Globigerinoides ruber	Globigerinoides	elongatus	II	a	0	BASETYPE	Globigerinoides	elongatus	I	a	2	Partial	Complete	Complete	Complete	Complete	Complete	Complete	Complete	Complete	Complete	Partial
EU012465	Kuroyanagi A, Tsuchiya M, Kawahata H, Kitazato H (2008) The occurrence of two genotypes of the planktonic foraminifer Globigerinoides ruber (white) and paleo-environmental implications. Marine Micropaleontology, 68, 236–243.	*	23	11	*	Mirai, MR02-K01	*	North Pacific	North Pacific Ocean	8.32	-159.18	2002-01-01	0 m	Globigerinoides ruber	Globigerinoides	elongatus	II	a	0	BASETYPE	Globigerinoides	elongatus	I	a	2	Partial	Complete	Complete	Complete	Complete	Complete	Complete	Complete	Complete	Complete	Partial
EU012466	Kuroyanagi A, Tsuchiya M, Kawahata H, Kitazato H (2008) The occurrence of two genotypes of the planktonic foraminifer Globigerinoides ruber (white) and paleo-environmental implications. Marine Micropaleontology, 68, 236–243.	*	24	1	*	Mirai, MR02-K01	*	North Pacific	North Pacific Ocean	8.32	-159.18	2002-01-01	0 m	Globigerinoides ruber	Globigerinoides	elongatus	II	a	0	ASSIGNED LVL-2	Globigerinoides	elongatus	I	a	NA	Partial	Complete	Complete	Complete	Complete	Complete	Complete	Complete	Complete	Complete	Partial
EU012467	Kuroyanagi A, Tsuchiya M, Kawahata H, Kitazato H (2008) The occurrence of two genotypes of the planktonic foraminifer Globigerinoides ruber (white) and paleo-environmental implications. Marine Micropaleontology, 68, 236–243.	*	24	2	*	Mirai, MR02-K01	*	North Pacific	North Pacific Ocean	8.32	-159.18	2002-01-01	0 m	Globigerinoides ruber	Globigerinoides	elongatus	II	a	0	ASSIGNED LVL-2	Globigerinoides	elongatus	I	a	NA	Partial	Complete	Complete	Complete	Complete	Complete	Complete	Complete	Complete	Complete	Partial
EU012468	Kuroyanagi A, Tsuchiya M, Kawahata H, Kitazato H (2008) The occurrence of two genotypes of the planktonic foraminifer Globigerinoides ruber (white) and paleo-environmental implications. Marine Micropaleontology, 68, 236–243.	*	27	5	*	Mirai, MR02-K01	*	North Pacific	North Pacific Ocean	8.32	-159.18	2002-01-01	0 m	Globigerinoides ruber	Globigerinoides	ruber	I	b	2	ASSIGNED LVL-3	Globigerinoides	ruber albus	I	c	1	Partial	Complete	Complete	Complete	Complete	Complete	Complete	Complete	Complete	Complete	Partial
EU012469	Kuroyanagi A, Tsuchiya M, Kawahata H, Kitazato H (2008) The occurrence of two genotypes of the planktonic foraminifer Globigerinoides ruber (white) and paleo-environmental implications. Marine Micropaleontology, 68, 236–243.	*	27	6	*	Mirai, MR02-K01	*	North Pacific	North Pacific Ocean	8.32	-159.18	2002-01-01	0 m	Globigerinoides ruber	Globigerinoides	ruber	I	b	2	ASSIGNED LVL-3	Globigerinoides	ruber albus	I	c	1	Partial	Complete	Complete	Complete	Complete	Complete	Complete	Complete	Complete	Complete	Partial
EU012470	Kuroyanagi A, Tsuchiya M, Kawahata H, Kitazato H (2008) The occurrence of two genotypes of the planktonic foraminifer Globigerinoides ruber (white) and paleo-environmental implications. Marine Micropaleontology, 68, 236–243.	*	31	10	*	Mirai, MR02-K01	*	North Pacific	North Pacific Ocean	3.02999	-159.2	2002-01-01	0 m	Globigerinoides ruber	Globigerinoides	ruber	I	b	2	ASSIGNED LVL-3	Globigerinoides	ruber albus	I	c	1	Partial	Complete	Complete	Complete	Complete	Complete	Complete	Complete	Complete	Complete	Partial
EU012471	Kuroyanagi A, Tsuchiya M, Kawahata H, Kitazato H (2008) The occurrence of two genotypes of the planktonic foraminifer Globigerinoides ruber (white) and paleo-environmental implications. Marine Micropaleontology, 68, 236–243.	*	31	12	*	Mirai, MR02-K01	*	North Pacific	North Pacific Ocean	3.02999	-159.2	2002-01-01	0 m	Globigerinoides ruber	Globigerinoides	ruber	I	b	2	ASSIGNED LVL-3	Globigerinoides	ruber albus	I	c	1	Partial	Complete	Complete	Complete	Complete	Complete	Complete	Complete	Complete	Complete	Partial
EU012472	Kuroyanagi A, Tsuchiya M, Kawahata H, Kitazato H (2008) The occurrence of two genotypes of the planktonic foraminifer Globigerinoides ruber (white) and paleo-environmental implications. Marine Micropaleontology, 68, 236–243.	*	33	13	*	Mirai, MR02-K01	*	North Pacific	North Pacific Ocean	3.02999	-159.2	2002-01-01	0 m	Globigerinoides ruber	Globigerinoides	elongatus	II	a	0	ASSIGNED LVL-3	Globigerinoides	elongatus	I	a	2	Partial	Complete	Complete	Complete	Complete	Complete	Complete	Complete	Complete	Complete	Partial
EU012473	Kuroyanagi A, Tsuchiya M, Kawahata H, Kitazato H (2008) The occurrence of two genotypes of the planktonic foraminifer Globigerinoides ruber (white) and paleo-environmental implications. Marine Micropaleontology, 68, 236–243.	*	33	14	*	Mirai, MR02-K01	*	North Pacific	North Pacific Ocean	3.02999	-159.2	2002-01-01	0 m	Globigerinoides ruber	Globigerinoides	elongatus	II	a	0	BASETYPE	Globigerinoides	elongatus	I	a	2	Partial	Complete	Complete	Complete	Complete	Complete	Complete	Complete	Complete	Complete	Partial
EU012474	Kuroyanagi A, Tsuchiya M, Kawahata H, Kitazato H (2008) The occurrence of two genotypes of the planktonic foraminifer Globigerinoides ruber (white) and paleo-environmental implications. Marine Micropaleontology, 68, 236–243.	*	34	13	*	Mirai, MR02-K01	*	North Pacific	North Pacific Ocean	3.02999	-159.2	2002-01-01	0 m	Globigerinoides ruber	Globigerinoides	elongatus	II	a	0	ASSIGNED LVL-3	Globigerinoides	elongatus	I	a	2	Partial	Complete	Complete	Complete	Complete	Complete	Complete	Complete	Complete	Complete	Partial
EU012475	Kuroyanagi A, Tsuchiya M, Kawahata H, Kitazato H (2008) The occurrence of two genotypes of the planktonic foraminifer Globigerinoides ruber (white) and paleo-environmental implications. Marine Micropaleontology, 68, 236–243.	*	34	14	*	Mirai, MR02-K01	*	North Pacific	North Pacific Ocean	3.02999	-159.2	2002-01-01	0 m	Globigerinoides ruber	Globigerinoides	elongatus	II	a	0	ASSIGNED LVL-3	Globigerinoides	elongatus	I	a	2	Partial	Complete	Complete	Complete	Complete	Complete	Complete	Complete	Complete	Complete	Partial
EU012476	Kuroyanagi A, Tsuchiya M, Kawahata H, Kitazato H (2008) The occurrence of two genotypes of the planktonic foraminifer Globigerinoides ruber (white) and paleo-environmental implications. Marine Micropaleontology, 68, 236–243.	*	37	18	*	Mirai, MR02-K01	*	North Pacific	North Pacific Ocean	3.02999	-159.2	2002-01-01	0 m	Globigerinoides ruber	Globigerinoides	elongatus	II	a	0	ASSIGNED LVL-2	Globigerinoides	elongatus	I	a	NA	Partial	Complete	Complete	Complete	Complete	Complete	Complete	Complete	Complete	Complete	Partial
EU012477	Kuroyanagi A, Tsuchiya M, Kawahata H, Kitazato H (2008) The occurrence of two genotypes of the planktonic foraminifer Globigerinoides ruber (white) and paleo-environmental implications. Marine Micropaleontology, 68, 236–243.	*	37	19	*	Mirai, MR02-K01	*	North Pacific	North Pacific Ocean	3.02999	-159.2	2002-01-01	0 m	Globigerinoides ruber	Globigerinoides	elongatus	II	a	0	BASETYPE	Globigerinoides	elongatus	I	a	2	Partial	Complete	Complete	Complete	Complete	Complete	Complete	Complete	Complete	Complete	Partial
EU012478	Kuroyanagi A, Tsuchiya M, Kawahata H, Kitazato H (2008) The occurrence of two genotypes of the planktonic foraminifer Globigerinoides ruber (white) and paleo-environmental implications. Marine Micropaleontology, 68, 236–243.	*	37	20	*	Mirai, MR02-K01	*	North Pacific	North Pacific Ocean	3.02999	-159.2	2002-01-01	0 m	Globigerinoides ruber	Globigerinoides	elongatus	II	a	0	ASSIGNED LVL-3	Globigerinoides	elongatus	I	a	2	Partial	Complete	Complete	Complete	Complete	Complete	Complete	Complete	Complete	Complete	Partial
EU012479	Kuroyanagi A, Tsuchiya M, Kawahata H, Kitazato H (2008) The occurrence of two genotypes of the planktonic foraminifer Globigerinoides ruber (white) and paleo-environmental implications. Marine Micropaleontology, 68, 236–243.	*	46	21	*	Mirai, MR02-K01	*	North Pacific	North Pacific Ocean	3.02999	-159.2	2002-01-01	0 m	Globigerinoides ruber	Globigerinoides	elongatus	II	a	0	ASSIGNED LVL-2	Globigerinoides	elongatus	I	a	NA	Partial	Complete	Complete	Complete	Complete	Complete	Complete	Complete	Complete	Complete	Partial
EU012480	Kuroyanagi A, Tsuchiya M, Kawahata H, Kitazato H (2008) The occurrence of two genotypes of the planktonic foraminifer Globigerinoides ruber (white) and paleo-environmental implications. Marine Micropaleontology, 68, 236–243.	*	46	22	*	Mirai, MR02-K01	*	North Pacific	North Pacific Ocean	3.02999	-159.2	2002-01-01	0 m	Globigerinoides ruber	Globigerinoides	elongatus	II	a	0	ASSIGNED LVL-3	Globigerinoides	elongatus	I	a	2	Partial	Complete	Complete	Complete	Complete	Complete	Complete	Complete	Complete	Complete	Partial
EU012481	Kuroyanagi A, Tsuchiya M, Kawahata H, Kitazato H (2008) The occurrence of two genotypes of the planktonic foraminifer Globigerinoides ruber (white) and paleo-environmental implications. Marine Micropaleontology, 68, 236–243.	*	46	24	*	Mirai, MR02-K01	*	North Pacific	North Pacific Ocean	3.02999	-159.2	2002-01-01	0 m	Globigerinoides ruber	Globigerinoides	elongatus	II	a	0	ASSIGNED LVL-3	Globigerinoides	elongatus	I	a	2	Partial	Complete	Complete	Complete	Complete	Complete	Complete	Complete	Complete	Complete	Partial
EU012482	Kuroyanagi A, Tsuchiya M, Kawahata H, Kitazato H (2008) The occurrence of two genotypes of the planktonic foraminifer Globigerinoides ruber (white) and paleo-environmental implications. Marine Micropaleontology, 68, 236–243.	*	55	26	*	Mirai, MR02-K01	*	North Pacific	North Pacific Ocean	0	-169.92	2002-01-01	0 m	Globigerinoides ruber	Globigerinoides	elongatus	II	a	0	ASSIGNED LVL-3	Globigerinoides	elongatus	I	a	2	Partial	Complete	Complete	Complete	Complete	Complete	Complete	Complete	Complete	Complete	Partial
EU012483	Kuroyanagi A, Tsuchiya M, Kawahata H, Kitazato H (2008) The occurrence of two genotypes of the planktonic foraminifer Globigerinoides ruber (white) and paleo-environmental implications. Marine Micropaleontology, 68, 236–243.	*	55	27	*	Mirai, MR02-K01	*	North Pacific	North Pacific Ocean	0	-169.92	2002-01-01	0 m	Globigerinoides ruber	Globigerinoides	elongatus	II	a	0	ASSIGNED LVL-3	Globigerinoides	elongatus	I	a	2	Partial	Complete	Complete	Complete	Complete	Complete	Complete	Complete	Complete	Complete	Partial
EU012484	Kuroyanagi A, Tsuchiya M, Kawahata H, Kitazato H (2008) The occurrence of two genotypes of the planktonic foraminifer Globigerinoides ruber (white) and paleo-environmental implications. Marine Micropaleontology, 68, 236–243.	*	55	28	*	Mirai, MR02-K01	*	North Pacific	North Pacific Ocean	0	-169.92	2002-01-01	0 m	Globigerinoides ruber	Globigerinoides	elongatus	II	a	0	ASSIGNED LVL-3	Globigerinoides	elongatus	I	a	2	Partial	Complete	Complete	Complete	Complete	Complete	Complete	Complete	Complete	Complete	Partial
EU012485	Kuroyanagi A, Tsuchiya M, Kawahata H, Kitazato H (2008) The occurrence of two genotypes of the planktonic foraminifer Globigerinoides ruber (white) and paleo-environmental implications. Marine Micropaleontology, 68, 236–243.	*	55	29	*	Mirai, MR02-K01	*	North Pacific	North Pacific Ocean	0	-169.92	2002-01-01	0 m	Globigerinoides ruber	Globigerinoides	ruber	I	a	NA	BASETYPE	Globigerinoides	ruber albus	I	a	1	Partial	Complete	Complete	Complete	Complete	Complete	Complete	Complete	Complete	Complete	Partial
EU012486	Kuroyanagi A, Tsuchiya M, Kawahata H, Kitazato H (2008) The occurrence of two genotypes of the planktonic foraminifer Globigerinoides ruber (white) and paleo-environmental implications. Marine Micropaleontology, 68, 236–243.	*	56	30	*	Mirai, MR02-K01	*	North Pacific	North Pacific Ocean	0	-169.92	2002-01-01	0 m	Globigerinoides ruber	Globigerinoides	ruber	I	a	NA	BASETYPE	Globigerinoides	ruber albus	I	a	1	Partial	Complete	Complete	Complete	Complete	Complete	Complete	Complete	Complete	Complete	Partial
EU012487	Kuroyanagi A, Tsuchiya M, Kawahata H, Kitazato H (2008) The occurrence of two genotypes of the planktonic foraminifer Globigerinoides ruber (white) and paleo-environmental implications. Marine Micropaleontology, 68, 236–243.	*	56	31	*	Mirai, MR02-K01	*	North Pacific	North Pacific Ocean	0	-169.92	2002-01-01	0 m	Globigerinoides ruber	Globigerinoides	ruber	I	a	NA	ASSIGNED LVL-3	Globigerinoides	ruber albus	I	a	1	Partial	Complete	Complete	Complete	Complete	Complete	Complete	Complete	Complete	Complete	Partial
FM865978	Aurahs R, Grimm GW, Hemleben V, Hemleben C, Kucera M (2009) Geographical distribution of cryptic genetic types in the planktonic foraminifer Globigerinoides ruber. Molecular ecology, 18, 1692–1706.	*	3	DS	DOC	Poseidon, P321	*	Atlantik Ocean: Canary Region	North Atlantic Ocean	29.9833	-19.8833	2005-05-03	20-40 m	Globigerinoides ruber pink	Globigerinoides	ruber	Pink	NA	NA	ASSIGNED LVL-3	Globigerinoides	ruber ruber	I	a	1	Partial	Complete	Complete	Complete	Complete	Complete	Partial	NA	NA	NA	NA
FM865979	Aurahs R, Grimm GW, Hemleben V, Hemleben C, Kucera M (2009) Geographical distribution of cryptic genetic types in the planktonic foraminifer Globigerinoides ruber. Molecular ecology, 18, 1692–1706.	*	4	DS	DOC	Poseidon, P321	*	Atlantik Ocean: Canary Region	North Atlantic Ocean	29.9833	-19.8833	2005-05-03	20-40 m	Globigerinoides ruber white	Globigerinoides	ruber	Pink	NA	NA	ASSIGNED LVL-3	Globigerinoides	ruber ruber	I	a	1	NA	NA	NA	NA	NA	NA	NA	Partial	Complete	Complete	Partial
FM865980	Aurahs R, Grimm GW, Hemleben V, Hemleben C, Kucera M (2009) Geographical distribution of cryptic genetic types in the planktonic foraminifer Globigerinoides ruber. Molecular ecology, 18, 1692–1706.	*	8	DS	DOC	Poseidon, P321	*	Atlantik Ocean: Canary Region	North Atlantic Ocean	29.9833	-19.8833	2005-05-03	60-80 m	Globigerinoides ruber white	Globigerinoides	ruber	Pink	NA	NA	ASSIGNED LVL-3	Globigerinoides	ruber ruber	I	a	1	Partial	Complete	Complete	Complete	Complete	Complete	Complete	Partial	Complete	Complete	Partial
FM865981	Aurahs R, Grimm GW, Hemleben V, Hemleben C, Kucera M (2009) Geographical distribution of cryptic genetic types in the planktonic foraminifer Globigerinoides ruber. Molecular ecology, 18, 1692–1706.	*	11	DS	DOC	Poseidon, P321	*	Atlantik Ocean: Canary Region	North Atlantic Ocean	29.9833	-19.8833	2005-05-03	60-80 m	Globigerinoides ruber white	Globigerinoides	ruber	Pink	NA	NA	ASSIGNED LVL-3	Globigerinoides	ruber ruber	I	a	1	Partial	Complete	Complete	Complete	Complete	Complete	Complete	Partial	Complete	Complete	Partial
FM865982	Aurahs R, Grimm GW, Hemleben V, Hemleben C, Kucera M (2009) Geographical distribution of cryptic genetic types in the planktonic foraminifer Globigerinoides ruber. Molecular ecology, 18, 1692–1706.	*	12	DS	DOC	Poseidon, P321	*	Atlantik Ocean: Canary Region	North Atlantic Ocean	29.9833	-19.8833	2005-05-03	60-80 m	Globigerinoides ruber white	Globigerinoides	ruber	Pink	NA	NA	ASSIGNED LVL-3	Globigerinoides	ruber ruber	I	a	1	Partial	Complete	Complete	Complete	Complete	Complete	Complete	Complete	Complete	Partial	NA
FM865983	Aurahs R, Grimm GW, Hemleben V, Hemleben C, Kucera M (2009) Geographical distribution of cryptic genetic types in the planktonic foraminifer Globigerinoides ruber. Molecular ecology, 18, 1692–1706.	*	13	DS	DOC	Poseidon, P321	*	Atlantik Ocean: Canary Region	North Atlantic Ocean	29.9833	-19.8833	2005-05-03	60-80 m	Globigerinoides ruber white	Globigerinoides	ruber	Pink	NA	NA	BASETYPE	Globigerinoides	ruber ruber	I	a	1	Partial	Complete	Complete	Complete	Complete	Complete	Complete	Complete	Complete	Complete	Partial
FM865984	Aurahs R, Grimm GW, Hemleben V, Hemleben C, Kucera M (2009) Geographical distribution of cryptic genetic types in the planktonic foraminifer Globigerinoides ruber. Molecular ecology, 18, 1692–1706.	*	17	DS	DOC	Poseidon, P321	*	Atlantik Ocean: Canary Region	North Atlantic Ocean	29.9833	-19.8833	2005-05-03	60-80 m	Globigerinoides ruber pink	Globigerinoides	ruber	Pink	NA	NA	BASETYPE	Globigerinoides	ruber ruber	I	a	1	Partial	Complete	Complete	Complete	Complete	Complete	Complete	Complete	Complete	Complete	Partial
FM865985	Aurahs R, Grimm GW, Hemleben V, Hemleben C, Kucera M (2009) Geographical distribution of cryptic genetic types in the planktonic foraminifer Globigerinoides ruber. Molecular ecology, 18, 1692–1706.	*	18	DS	DOC	Poseidon, P321	*	Atlantik Ocean: Canary Region	North Atlantic Ocean	29.9833	-19.8833	2005-05-03	60-80 m	Globigerinoides ruber pink	Globigerinoides	ruber	Pink	NA	NA	ASSIGNED LVL-3	Globigerinoides	ruber ruber	I	a	1	Partial	Complete	Complete	Complete	Complete	Complete	Complete	Partial	NA	NA	NA
FM865986	Aurahs R, Grimm GW, Hemleben V, Hemleben C, Kucera M (2009) Geographical distribution of cryptic genetic types in the planktonic foraminifer Globigerinoides ruber. Molecular ecology, 18, 1692–1706.	*	20	DS	DOC	Poseidon, P321	*	Atlantik Ocean: Canary Region	North Atlantic Ocean	29.9833	-19.8833	2005-05-03	0-20 m	Globigerinoides ruber pink	Globigerinoides	ruber	Pink	NA	NA	BASETYPE	Globigerinoides	ruber ruber	I	a	1	Partial	Complete	Complete	Complete	Complete	Complete	Complete	Complete	Complete	Complete	Partial
FM865987	Aurahs R, Grimm GW, Hemleben V, Hemleben C, Kucera M (2009) Geographical distribution of cryptic genetic types in the planktonic foraminifer Globigerinoides ruber. Molecular ecology, 18, 1692–1706.	*	21	DS	DOC	Poseidon, P321	*	Atlantik Ocean: Canary Region	North Atlantic Ocean	29.9833	-19.8833	2005-05-03	0-20 m	Globigerinoides ruber pink	Globigerinoides	ruber	Pink	NA	NA	BASETYPE	Globigerinoides	ruber ruber	I	a	1	Partial	Complete	Complete	Complete	Complete	Complete	Complete	Complete	Complete	Complete	Partial
FM865988	Aurahs R, Grimm GW, Hemleben V, Hemleben C, Kucera M (2009) Geographical distribution of cryptic genetic types in the planktonic foraminifer Globigerinoides ruber. Molecular ecology, 18, 1692–1706.	*	22	DS	DOC	Poseidon, P321	*	Atlantik Ocean: Canary Region	North Atlantic Ocean	29.9833	-19.8833	2005-05-03	0-20 m	Globigerinoides ruber pink	Globigerinoides	ruber	Pink	NA	NA	ASSIGNED LVL-3	Globigerinoides	ruber ruber	I	a	1	Partial	Complete	Complete	Complete	Complete	Complete	Complete	Partial	NA	NA	NA
FM865989	Aurahs R, Grimm GW, Hemleben V, Hemleben C, Kucera M (2009) Geographical distribution of cryptic genetic types in the planktonic foraminifer Globigerinoides ruber. Molecular ecology, 18, 1692–1706.	*	32	DS	DOC	Poseidon, P321	*	Atlantik Ocean: Canary Region	North Atlantic Ocean	29.9833	-19.8833	2005-05-03	40-60 m	Globigerinoides ruber white	Globigerinoides	ruber	Pink	NA	NA	ASSIGNED LVL-3	Globigerinoides	ruber ruber	I	a	1	NA	Partial	Complete	Complete	Complete	Complete	Partial	NA	NA	NA	NA
FM865990	Aurahs R, Grimm GW, Hemleben V, Hemleben C, Kucera M (2009) Geographical distribution of cryptic genetic types in the planktonic foraminifer Globigerinoides ruber. Molecular ecology, 18, 1692–1706.	*	55	DS	DOC	Poseidon, P321	*	Atlantik Ocean: Canary Region	North Atlantic Ocean	32.0005	-22.5075	2005-05-05	80-100 m	Globigerinoides ruber pink	Globigerinoides	ruber	Pink	NA	NA	ASSIGNED LVL-3	Globigerinoides	ruber ruber	I	a	1	NA	NA	NA	NA	NA	NA	NA	Partial	Complete	Partial	NA
FM865991	Aurahs R, Grimm GW, Hemleben V, Hemleben C, Kucera M (2009) Geographical distribution of cryptic genetic types in the planktonic foraminifer Globigerinoides ruber. Molecular ecology, 18, 1692–1706.	*	65	DS	DOC	Poseidon, P321	*	Atlantik Ocean: Canary Region	North Atlantic Ocean	32.0005	-22.5075	2005-05-05	20-40 m	Globigerinoides ruber pink	Globigerinoides	ruber	NA	NA	NA	ASSIGNED LVL-2	Globigerinoides	ruber ruber	I	a	NA	NA	NA	NA	NA	NA	NA	NA	Partial	Partial	NA	NA
FM865992	Aurahs R, Grimm GW, Hemleben V, Hemleben C, Kucera M (2009) Geographical distribution of cryptic genetic types in the planktonic foraminifer Globigerinoides ruber. Molecular ecology, 18, 1692–1706.	*	407	DS	DOC	Poseidon, P334	*	Atlantik Ocean: Gibraltar Region	North Atlantic Ocean	36.0167	-8.5	2006-03-24	0 m	Globigerinoides ruber pink	Globigerinoides	ruber	Pink	NA	NA	ASSIGNED LVL-3	Globigerinoides	ruber ruber	I	a	1	Partial	Complete	Complete	Complete	Complete	Complete	Complete	Complete	Partial	NA	NA
FM865993	Aurahs R, Grimm GW, Hemleben V, Hemleben C, Kucera M (2009) Geographical distribution of cryptic genetic types in the planktonic foraminifer Globigerinoides ruber. Molecular ecology, 18, 1692–1706.	*	597	DS	DOC	Poseidon, P334	*	Atlantik Ocean: Canary Region	North Atlantic Ocean	37.25	-0.5	2006-03-27	0-100 m	Globigerinoides ruber pink	Globigerinoides	ruber	Pink	NA	NA	ASSIGNED LVL-3	Globigerinoides	ruber ruber	I	a	1	Partial	Complete	Complete	Complete	Complete	Complete	Complete	Complete	Partial	NA	NA
FM865994	Aurahs R, Grimm GW, Hemleben V, Hemleben C, Kucera M (2009) Geographical distribution of cryptic genetic types in the planktonic foraminifer Globigerinoides ruber. Molecular ecology, 18, 1692–1706.	*	893	DS	DOC	Meteor, M69-1	*	Atlantik Ocean: Canary Region	North Atlantic Ocean	30.5807	-12.3793	2006-08-10	0-100 m	Globigerinoides ruber pink	Globigerinoides	ruber	Pink	NA	NA	ASSIGNED LVL-3	Globigerinoides	ruber ruber	I	a	1	Partial	Complete	Complete	Complete	Complete	Complete	Complete	Partial	NA	NA	NA
FM865995	Aurahs R, Grimm GW, Hemleben V, Hemleben C, Kucera M (2009) Geographical distribution of cryptic genetic types in the planktonic foraminifer Globigerinoides ruber. Molecular ecology, 18, 1692–1706.	*	894	DS	DOC	Meteor, M69-1	*	Atlantik Ocean: Canary Region	North Atlantic Ocean	32.5025	-9.5715	2006-08-11	0 m	Globigerinoides ruber white	Globigerinoides	ruber	Pink	NA	NA	ASSIGNED LVL-3	Globigerinoides	ruber ruber	I	a	1	Partial	Complete	Complete	Complete	Complete	Complete	Complete	Partial	NA	NA	NA
FM865996	Aurahs R, Grimm GW, Hemleben V, Hemleben C, Kucera M (2009) Geographical distribution of cryptic genetic types in the planktonic foraminifer Globigerinoides ruber. Molecular ecology, 18, 1692–1706.	*	897	DS	DOC	Meteor, M69-1	*	Atlantik Ocean: Canary Region	North Atlantic Ocean	32.5025	-9.5715	2006-08-11	0 m	Globigerinoides ruber pink	Globigerinoides	ruber	Pink	NA	NA	ASSIGNED LVL-3	Globigerinoides	ruber ruber	I	a	1	Partial	Complete	Complete	Complete	Complete	Complete	Complete	Partial	NA	NA	NA
FM865997	Aurahs R, Grimm GW, Hemleben V, Hemleben C, Kucera M (2009) Geographical distribution of cryptic genetic types in the planktonic foraminifer Globigerinoides ruber. Molecular ecology, 18, 1692–1706.	*	900	DS	DOC	Meteor, M69-1	*	Atlantik Ocean: Canary Region	North Atlantic Ocean	33.0065	-9.07866	2006-08-11	0 m	Globigerinoides ruber pink	Globigerinoides	ruber	Pink	NA	NA	ASSIGNED LVL-3	Globigerinoides	ruber ruber	I	a	1	Partial	Complete	Complete	Complete	Complete	Complete	Complete	Partial	NA	NA	NA
FM865998	Aurahs R, Grimm GW, Hemleben V, Hemleben C, Kucera M (2009) Geographical distribution of cryptic genetic types in the planktonic foraminifer Globigerinoides ruber. Molecular ecology, 18, 1692–1706.	*	901	DS	DOC	Meteor, M69-1	*	Atlantik Ocean: Canary Region	North Atlantic Ocean	33.0065	-9.07866	2006-08-11	0 m	Globigerinoides ruber white	Globigerinoides	ruber	Pink	NA	NA	ASSIGNED LVL-3	Globigerinoides	ruber ruber	I	a	1	Partial	Complete	Complete	Complete	Complete	Complete	Partial	NA	NA	NA	NA
FM865999	Aurahs R, Grimm GW, Hemleben V, Hemleben C, Kucera M (2009) Geographical distribution of cryptic genetic types in the planktonic foraminifer Globigerinoides ruber. Molecular ecology, 18, 1692–1706.	*	902	DS	DOC	Meteor, M69-1	*	Atlantik Ocean: Canary Region	North Atlantic Ocean	33.0065	-9.07866	2006-08-11	0 m	Globigerinoides ruber pink	Globigerinoides	ruber	Pink	NA	NA	ASSIGNED LVL-3	Globigerinoides	ruber ruber	I	a	1	Partial	Complete	Complete	Complete	Complete	Complete	Complete	Partial	NA	NA	NA
FM866000	Aurahs R, Grimm GW, Hemleben V, Hemleben C, Kucera M (2009) Geographical distribution of cryptic genetic types in the planktonic foraminifer Globigerinoides ruber. Molecular ecology, 18, 1692–1706.	*	903	DS	DOC	Meteor, M69-1	*	Atlantik Ocean: Canary Region	North Atlantic Ocean	33.0065	-9.07866	2006-08-11	0 m	Globigerinoides ruber white	Globigerinoides	ruber	Pink	NA	NA	ASSIGNED LVL-3	Globigerinoides	ruber ruber	I	a	1	Partial	Complete	Complete	Complete	Complete	Complete	Partial	NA	NA	NA	NA
FM866001	Aurahs R, Grimm GW, Hemleben V, Hemleben C, Kucera M (2009) Geographical distribution of cryptic genetic types in the planktonic foraminifer Globigerinoides ruber. Molecular ecology, 18, 1692–1706.	*	904	DS	DOC	Meteor, M69-1	*	Atlantik Ocean: Canary Region	North Atlantic Ocean	33.0065	-9.07866	2006-08-11	0 m	Globigerinoides ruber pink	Globigerinoides	ruber	Pink	NA	NA	ASSIGNED LVL-3	Globigerinoides	ruber ruber	I	a	1	Partial	Complete	Complete	Complete	Complete	Complete	Partial	NA	NA	NA	NA
FM866002	Aurahs R, Grimm GW, Hemleben V, Hemleben C, Kucera M (2009) Geographical distribution of cryptic genetic types in the planktonic foraminifer Globigerinoides ruber. Molecular ecology, 18, 1692–1706.	*	907	DS	DOC	Meteor, M69-1	*	Atlantik Ocean: Canary Region	North Atlantic Ocean	33.0065	-9.07866	2006-08-11	0 m	Globigerinoides ruber white	Globigerinoides	ruber	Pink	NA	NA	ASSIGNED LVL-3	Globigerinoides	ruber ruber	I	a	1	Partial	Complete	Complete	Complete	Complete	Complete	Complete	Partial	NA	NA	NA
FM866003	Aurahs R, Grimm GW, Hemleben V, Hemleben C, Kucera M (2009) Geographical distribution of cryptic genetic types in the planktonic foraminifer Globigerinoides ruber. Molecular ecology, 18, 1692–1706.	*	908	DS	DOC	Meteor, M69-1	*	Atlantik Ocean: Canary Region	North Atlantic Ocean	33.0065	-9.07866	2006-08-11	0 m	Globigerinoides ruber white	Globigerinoides	ruber	Pink	NA	NA	ASSIGNED LVL-3	Globigerinoides	ruber ruber	I	a	1	Partial	Complete	Complete	Complete	Complete	Complete	Partial	NA	NA	NA	NA
FM866004	Aurahs R, Grimm GW, Hemleben V, Hemleben C, Kucera M (2009) Geographical distribution of cryptic genetic types in the planktonic foraminifer Globigerinoides ruber. Molecular ecology, 18, 1692–1706.	*	910	DS	DOC	Meteor, M69-1	*	Atlantik Ocean: Canary Region	North Atlantic Ocean	33.0065	-9.07866	2006-08-11	0 m	Globigerinoides ruber white	Globigerinoides	ruber	Pink	NA	NA	ASSIGNED LVL-3	Globigerinoides	ruber ruber	I	a	1	Partial	Complete	Complete	Complete	Complete	Complete	Partial	NA	NA	NA	NA
FM866005	Aurahs R, Grimm GW, Hemleben V, Hemleben C, Kucera M (2009) Geographical distribution of cryptic genetic types in the planktonic foraminifer Globigerinoides ruber. Molecular ecology, 18, 1692–1706.	*	911	DS	DOC	Meteor, M69-1	*	Atlantik Ocean: Canary Region	North Atlantic Ocean	33.0065	-9.07866	2006-08-11	0 m	Globigerinoides ruber pink	Globigerinoides	ruber	Pink	NA	NA	ASSIGNED LVL-3	Globigerinoides	ruber ruber	I	a	1	Partial	Complete	Complete	Complete	Complete	Complete	Partial	NA	NA	NA	NA
FM866006	Aurahs R, Grimm GW, Hemleben V, Hemleben C, Kucera M (2009) Geographical distribution of cryptic genetic types in the planktonic foraminifer Globigerinoides ruber. Molecular ecology, 18, 1692–1706.	*	912	DS	DOC	Meteor, M69-1	*	Atlantik Ocean: Gibraltar Region	North Atlantic Ocean	33.3227	-8.768	2006-08-11	0 m	Globigerinoides ruber pink	Globigerinoides	ruber	Pink	NA	NA	ASSIGNED LVL-3	Globigerinoides	ruber ruber	I	a	1	Partial	Complete	Complete	Complete	Complete	Complete	Partial	NA	NA	NA	NA
FM866007	Aurahs R, Grimm GW, Hemleben V, Hemleben C, Kucera M (2009) Geographical distribution of cryptic genetic types in the planktonic foraminifer Globigerinoides ruber. Molecular ecology, 18, 1692–1706.	*	913	DS	DOC	Meteor, M69-1	*	Atlantik Ocean: Gibraltar Region	North Atlantic Ocean	33.3227	-8.768	2006-08-11	0 m	Globigerinoides ruber white	Globigerinoides	ruber	Pink	NA	NA	ASSIGNED LVL-3	Globigerinoides	ruber ruber	I	a	1	Partial	Complete	Complete	Complete	Complete	Complete	Partial	NA	NA	NA	NA
FM866008	Aurahs R, Grimm GW, Hemleben V, Hemleben C, Kucera M (2009) Geographical distribution of cryptic genetic types in the planktonic foraminifer Globigerinoides ruber. Molecular ecology, 18, 1692–1706.	*	914	DS	DOC	Meteor, M69-1	*	Atlantik Ocean: Gibraltar Region	North Atlantic Ocean	33.3227	-8.768	2006-08-11	0 m	Globigerinoides ruber white	Globigerinoides	ruber	Pink	NA	NA	ASSIGNED LVL-3	Globigerinoides	ruber ruber	I	a	1	Partial	Complete	Complete	Complete	Complete	Complete	Partial	NA	NA	NA	NA
FM866009	Aurahs R, Grimm GW, Hemleben V, Hemleben C, Kucera M (2009) Geographical distribution of cryptic genetic types in the planktonic foraminifer Globigerinoides ruber. Molecular ecology, 18, 1692–1706.	*	916	DS	DOC	Meteor, M69-1	*	Atlantik Ocean: Gibraltar Region	North Atlantic Ocean	33.3227	-8.768	2006-08-11	0 m	Globigerinoides ruber white	Globigerinoides	ruber	Pink	NA	NA	ASSIGNED LVL-3	Globigerinoides	ruber ruber	I	a	1	Partial	Complete	Complete	Complete	Complete	Complete	Complete	Partial	NA	NA	NA
FM866010	Aurahs R, Grimm GW, Hemleben V, Hemleben C, Kucera M (2009) Geographical distribution of cryptic genetic types in the planktonic foraminifer Globigerinoides ruber. Molecular ecology, 18, 1692–1706.	*	922	DS	DOC	Meteor, M69-1	*	Atlantik Ocean: Gibraltar Region	North Atlantic Ocean	35.3743	-6.85883	2006-08-12	0 m	Globigerinoides ruber pink	Globigerinoides	ruber	Pink	NA	NA	ASSIGNED LVL-3	Globigerinoides	ruber ruber	I	a	1	Partial	Complete	Complete	Complete	Complete	Complete	Complete	Partial	NA	NA	NA
FM866011	Aurahs R, Grimm GW, Hemleben V, Hemleben C, Kucera M (2009) Geographical distribution of cryptic genetic types in the planktonic foraminifer Globigerinoides ruber. Molecular ecology, 18, 1692–1706.	*	923	DS	DOC	Meteor, M69-1	*	Atlantik Ocean: Gibraltar Region	North Atlantic Ocean	35.3743	-6.85883	2006-08-12	0 m	Globigerinoides ruber white	Globigerinoides	ruber	Pink	NA	NA	ASSIGNED LVL-3	Globigerinoides	ruber ruber	I	a	1	Partial	Complete	Complete	Complete	Complete	Complete	Complete	Partial	NA	NA	NA
FM866012	Aurahs R, Grimm GW, Hemleben V, Hemleben C, Kucera M (2009) Geographical distribution of cryptic genetic types in the planktonic foraminifer Globigerinoides ruber. Molecular ecology, 18, 1692–1706.	*	924	DS	DOC	Meteor, M69-1	*	Atlantik Ocean: Gibraltar Region	North Atlantic Ocean	35.3743	-6.85883	2006-08-12	0 m	Globigerinoides ruber white	Globigerinoides	ruber	Pink	NA	NA	ASSIGNED LVL-3	Globigerinoides	ruber ruber	I	a	1	Partial	Complete	Complete	Complete	Complete	Complete	Complete	Partial	NA	NA	NA
FM866013	Aurahs R, Grimm GW, Hemleben V, Hemleben C, Kucera M (2009) Geographical distribution of cryptic genetic types in the planktonic foraminifer Globigerinoides ruber. Molecular ecology, 18, 1692–1706.	*	925	DS	DOC	Meteor, M69-1	*	Atlantik Ocean: Gibraltar Region	North Atlantic Ocean	35.3743	-6.85883	2006-08-12	0 m	Globigerinoides ruber white	Globigerinoides	ruber	Pink	NA	NA	ASSIGNED LVL-3	Globigerinoides	ruber ruber	I	a	1	Partial	Complete	Complete	Complete	Complete	Complete	Complete	Partial	NA	NA	NA
FM866014	Aurahs R, Grimm GW, Hemleben V, Hemleben C, Kucera M (2009) Geographical distribution of cryptic genetic types in the planktonic foraminifer Globigerinoides ruber. Molecular ecology, 18, 1692–1706.	*	927	DS	DOC	Meteor, M69-1	*	Atlantik Ocean: Gibraltar Region	North Atlantic Ocean	35.3743	-6.85883	2006-08-12	0 m	Globigerinoides ruber pink	Globigerinoides	ruber	Pink	NA	NA	ASSIGNED LVL-3	Globigerinoides	ruber ruber	I	a	1	Partial	Complete	Complete	Complete	Complete	Complete	Complete	Partial	NA	NA	NA
FM866015	Aurahs R, Grimm GW, Hemleben V, Hemleben C, Kucera M (2009) Geographical distribution of cryptic genetic types in the planktonic foraminifer Globigerinoides ruber. Molecular ecology, 18, 1692–1706.	*	928	DS	DOC	Meteor, M69-1	*	Atlantik Ocean: Gibraltar Region	North Atlantic Ocean	35.3743	-6.85883	2006-08-12	0 m	Globigerinoides ruber pink	Globigerinoides	ruber	Pink	NA	NA	ASSIGNED LVL-3	Globigerinoides	ruber ruber	I	a	1	Partial	Complete	Complete	Complete	Complete	Complete	Complete	Partial	NA	NA	NA
FM866016	Aurahs R, Grimm GW, Hemleben V, Hemleben C, Kucera M (2009) Geographical distribution of cryptic genetic types in the planktonic foraminifer Globigerinoides ruber. Molecular ecology, 18, 1692–1706.	*	929	DS	DOC	Meteor, M69-1	*	Atlantik Ocean: Gibraltar Region	North Atlantic Ocean	35.3743	-6.85883	2006-08-12	0 m	Globigerinoides ruber white	Globigerinoides	ruber	Pink	NA	NA	ASSIGNED LVL-3	Globigerinoides	ruber ruber	I	a	1	Partial	Complete	Complete	Complete	Complete	Complete	Complete	Partial	NA	NA	NA
FM866017	Aurahs R, Grimm GW, Hemleben V, Hemleben C, Kucera M (2009) Geographical distribution of cryptic genetic types in the planktonic foraminifer Globigerinoides ruber. Molecular ecology, 18, 1692–1706.	*	932	DS	DOC	Meteor, M69-1	*	Atlantik Ocean: Gibraltar Region	North Atlantic Ocean	35.3743	-6.85883	2006-08-12	0 m	Globigerinoides ruber pink	Globigerinoides	ruber	Pink	NA	NA	ASSIGNED LVL-3	Globigerinoides	ruber ruber	I	a	1	Partial	Complete	Complete	Complete	Complete	Complete	Complete	Partial	NA	NA	NA
FM866018	Aurahs R, Grimm GW, Hemleben V, Hemleben C, Kucera M (2009) Geographical distribution of cryptic genetic types in the planktonic foraminifer Globigerinoides ruber. Molecular ecology, 18, 1692–1706.	*	935	DS	DOC	Meteor, M69-1	*	Atlantik Ocean: Gibraltar Region	North Atlantic Ocean	35.3743	-6.85883	2006-08-12	0 m	Globigerinoides ruber pink	Globigerinoides	ruber	Pink	NA	NA	ASSIGNED LVL-3	Globigerinoides	ruber ruber	I	a	1	Partial	Complete	Complete	Complete	Complete	Complete	Complete	Partial	NA	NA	NA
FM866019	Aurahs R, Grimm GW, Hemleben V, Hemleben C, Kucera M (2009) Geographical distribution of cryptic genetic types in the planktonic foraminifer Globigerinoides ruber. Molecular ecology, 18, 1692–1706.	*	936	DS	DOC	Meteor, M69-1	*	Atlantik Ocean: Gibraltar Region	North Atlantic Ocean	35.3743	-6.85883	2006-08-12	0 m	Globigerinoides ruber white	Globigerinoides	ruber	Pink	NA	NA	ASSIGNED LVL-3	Globigerinoides	ruber ruber	I	a	1	Partial	Complete	Complete	Complete	Complete	Complete	Complete	Partial	NA	NA	NA
FM866020	Aurahs R, Grimm GW, Hemleben V, Hemleben C, Kucera M (2009) Geographical distribution of cryptic genetic types in the planktonic foraminifer Globigerinoides ruber. Molecular ecology, 18, 1692–1706.	*	938	DS	DOC	Meteor, M69-1	*	Atlantik Ocean: Gibraltar Region	Mediterranean Sea	35.975	-5.77966	2006-08-13	0 m	Globigerinoides ruber pink	Globigerinoides	ruber	Pink	NA	NA	ASSIGNED LVL-3	Globigerinoides	ruber ruber	I	a	1	Partial	Complete	Complete	Complete	Complete	Complete	Partial	NA	NA	NA	NA
FM866021	Aurahs R, Grimm GW, Hemleben V, Hemleben C, Kucera M (2009) Geographical distribution of cryptic genetic types in the planktonic foraminifer Globigerinoides ruber. Molecular ecology, 18, 1692–1706.	*	942	DS	DOC	Meteor, M69-1	*	Atlantik Ocean: Gibraltar Region	Mediterranean Sea	35.975	-5.77966	2006-08-13	0 m	Globigerinoides ruber pink	Globigerinoides	ruber	Pink	NA	NA	ASSIGNED LVL-3	Globigerinoides	ruber ruber	I	a	1	Partial	Complete	Complete	Complete	Complete	Complete	Complete	Partial	NA	NA	NA
FM866022	Aurahs R, Grimm GW, Hemleben V, Hemleben C, Kucera M (2009) Geographical distribution of cryptic genetic types in the planktonic foraminifer Globigerinoides ruber. Molecular ecology, 18, 1692–1706.	*	944	DS	DOC	Meteor, M69-1	*	Atlantik Ocean: Gibraltar Region	Mediterranean Sea	35.975	-5.77966	2006-08-13	0 m	Globigerinoides ruber pink	Globigerinoides	ruber	Pink	NA	NA	ASSIGNED LVL-3	Globigerinoides	ruber ruber	I	a	1	Partial	Complete	Complete	Complete	Complete	Complete	Partial	NA	NA	NA	NA
FM866023	Aurahs R, Grimm GW, Hemleben V, Hemleben C, Kucera M (2009) Geographical distribution of cryptic genetic types in the planktonic foraminifer Globigerinoides ruber. Molecular ecology, 18, 1692–1706.	*	946	DS	DOC	Meteor, M69-1	*	Atlantik Ocean: Gibraltar Region	Mediterranean Sea	35.975	-5.77966	2006-08-13	0 m	Globigerinoides ruber pink	Globigerinoides	ruber	Pink	NA	NA	ASSIGNED LVL-3	Globigerinoides	ruber ruber	I	a	1	Partial	Complete	Complete	Complete	Complete	Complete	Partial	NA	NA	NA	NA
FM866024	Aurahs R, Grimm GW, Hemleben V, Hemleben C, Kucera M (2009) Geographical distribution of cryptic genetic types in the planktonic foraminifer Globigerinoides ruber. Molecular ecology, 18, 1692–1706.	*	948	DS	DOC	Meteor, M69-1	*	Atlantik Ocean: Gibraltar Region	Mediterranean Sea	35.975	-5.77966	2006-08-13	0 m	Globigerinoides ruber pink	Globigerinoides	ruber	Pink	NA	NA	ASSIGNED LVL-3	Globigerinoides	ruber ruber	I	a	1	Partial	Complete	Complete	Complete	Complete	Complete	Complete	Partial	NA	NA	NA
FM866025	Aurahs R, Grimm GW, Hemleben V, Hemleben C, Kucera M (2009) Geographical distribution of cryptic genetic types in the planktonic foraminifer Globigerinoides ruber. Molecular ecology, 18, 1692–1706.	*	949	DS	DOC	Meteor, M69-1	*	Atlantik Ocean: Gibraltar Region	Mediterranean Sea	35.975	-5.77966	2006-08-13	0 m	Globigerinoides ruber pink	Globigerinoides	ruber	Pink	NA	NA	ASSIGNED LVL-3	Globigerinoides	ruber ruber	I	a	1	Partial	Complete	Complete	Complete	Complete	Complete	Partial	NA	NA	NA	NA
FM866026	Aurahs R, Grimm GW, Hemleben V, Hemleben C, Kucera M (2009) Geographical distribution of cryptic genetic types in the planktonic foraminifer Globigerinoides ruber. Molecular ecology, 18, 1692–1706.	*	950	DS	DOC	Meteor, M69-1	*	Atlantik Ocean: Gibraltar Region	Mediterranean Sea	35.975	-5.77966	2006-08-13	0 m	Globigerinoides ruber pink	Globigerinoides	ruber	Pink	NA	NA	ASSIGNED LVL-3	Globigerinoides	ruber ruber	I	a	1	Partial	Complete	Complete	Complete	Complete	Complete	Partial	NA	NA	NA	NA
FM866027	Aurahs R, Grimm GW, Hemleben V, Hemleben C, Kucera M (2009) Geographical distribution of cryptic genetic types in the planktonic foraminifer Globigerinoides ruber. Molecular ecology, 18, 1692–1706.	*	955	DS	DOC	Meteor, M69-1	*	Atlantik Ocean: Gibraltar Region	Mediterranean Sea	35.975	-5.77966	2006-08-13	0 m	Globigerinoides ruber pink	Globigerinoides	ruber	Pink	NA	NA	ASSIGNED LVL-3	Globigerinoides	ruber ruber	I	a	1	Partial	Complete	Complete	Complete	Complete	Complete	Partial	NA	NA	NA	NA
FM866028	Aurahs R, Grimm GW, Hemleben V, Hemleben C, Kucera M (2009) Geographical distribution of cryptic genetic types in the planktonic foraminifer Globigerinoides ruber. Molecular ecology, 18, 1692–1706.	*	958	DS	DOC	Meteor, M69-1	*	Atlantik Ocean: Gibraltar Region	Mediterranean Sea	35.975	-5.77966	2006-08-13	0 m	Globigerinoides ruber pink	Globigerinoides	ruber	Pink	NA	NA	ASSIGNED LVL-3	Globigerinoides	ruber ruber	I	a	1	Partial	Complete	Complete	Complete	Complete	Complete	Partial	NA	NA	NA	NA
FM866029	Aurahs R, Grimm GW, Hemleben V, Hemleben C, Kucera M (2009) Geographical distribution of cryptic genetic types in the planktonic foraminifer Globigerinoides ruber. Molecular ecology, 18, 1692–1706.	*	963	DS	DOC	Meteor, M69-1	*	Atlantik Ocean: Gibraltar Region	Mediterranean Sea	35.975	-5.77966	2006-08-13	0 m	Globigerinoides ruber pink	Globigerinoides	ruber	Pink	NA	NA	ASSIGNED LVL-3	Globigerinoides	ruber ruber	I	a	1	Partial	Complete	Complete	Complete	Complete	Complete	Partial	NA	NA	NA	NA
FM866030	Aurahs R, Grimm GW, Hemleben V, Hemleben C, Kucera M (2009) Geographical distribution of cryptic genetic types in the planktonic foraminifer Globigerinoides ruber. Molecular ecology, 18, 1692–1706.	*	967	DS	DOC	Meteor, M69-1	*	Atlantik Ocean: Gibraltar Region	Mediterranean Sea	35.975	-5.77966	2006-08-13	0 m	Globigerinoides ruber pink	Globigerinoides	ruber	Pink	NA	NA	ASSIGNED LVL-3	Globigerinoides	ruber ruber	I	a	1	Partial	Complete	Complete	Complete	Complete	Complete	Partial	NA	NA	NA	NA
FM866031	Aurahs R, Grimm GW, Hemleben V, Hemleben C, Kucera M (2009) Geographical distribution of cryptic genetic types in the planktonic foraminifer Globigerinoides ruber. Molecular ecology, 18, 1692–1706.	*	969	DS	DOC	Meteor, M69-1	*	Atlantik Ocean: Gibraltar Region	Mediterranean Sea	35.975	-5.77966	2006-08-13	0 m	Globigerinoides ruber pink	Globigerinoides	ruber	Pink	NA	NA	ASSIGNED LVL-3	Globigerinoides	ruber ruber	I	a	1	Partial	Complete	Complete	Complete	Complete	Complete	Complete	Partial	NA	NA	NA
FM866032	Aurahs R, Grimm GW, Hemleben V, Hemleben C, Kucera M (2009) Geographical distribution of cryptic genetic types in the planktonic foraminifer Globigerinoides ruber. Molecular ecology, 18, 1692–1706.	*	970	DS	DOC	Meteor, M69-1	*	Atlantik Ocean: Gibraltar Region	Mediterranean Sea	35.975	-5.77966	2006-08-13	0 m	Globigerinoides ruber white	Globigerinoides	ruber	Pink	NA	NA	ASSIGNED LVL-3	Globigerinoides	ruber ruber	I	a	1	Partial	Complete	Complete	Complete	Complete	Complete	Partial	NA	NA	NA	NA
FM866033	Aurahs R, Grimm GW, Hemleben V, Hemleben C, Kucera M (2009) Geographical distribution of cryptic genetic types in the planktonic foraminifer Globigerinoides ruber. Molecular ecology, 18, 1692–1706.	*	973	DS	DOC	Meteor, M69-1	*	Atlantik Ocean: Gibraltar Region	Mediterranean Sea	35.975	-5.77966	2006-08-13	0 m	Globigerinoides ruber pink	Globigerinoides	ruber	Pink	NA	NA	ASSIGNED LVL-3	Globigerinoides	ruber ruber	I	a	1	Partial	Complete	Complete	Complete	Complete	Complete	Partial	NA	NA	NA	NA
FM866034	Aurahs R, Grimm GW, Hemleben V, Hemleben C, Kucera M (2009) Geographical distribution of cryptic genetic types in the planktonic foraminifer Globigerinoides ruber. Molecular ecology, 18, 1692–1706.	*	975	DS	DOC	Meteor, M69-1	*	Atlantik Ocean: Gibraltar Region	Mediterranean Sea	35.975	-5.77966	2006-08-13	0 m	Globigerinoides ruber pink	Globigerinoides	ruber	Pink	NA	NA	ASSIGNED LVL-3	Globigerinoides	ruber ruber	I	a	1	Partial	Complete	Complete	Complete	Complete	Complete	Partial	NA	NA	NA	NA
FM866035	Aurahs R, Grimm GW, Hemleben V, Hemleben C, Kucera M (2009) Geographical distribution of cryptic genetic types in the planktonic foraminifer Globigerinoides ruber. Molecular ecology, 18, 1692–1706.	*	980	DS	DOC	Meteor, M69-1	*	Atlantik Ocean: Gibraltar Region	Mediterranean Sea	35.975	-5.77966	2006-08-13	0 m	Globigerinoides ruber pink	Globigerinoides	ruber	Pink	NA	NA	ASSIGNED LVL-3	Globigerinoides	ruber ruber	I	a	1	Partial	Complete	Complete	Complete	Complete	Complete	Partial	NA	NA	NA	NA
FM866036	Aurahs R, Grimm GW, Hemleben V, Hemleben C, Kucera M (2009) Geographical distribution of cryptic genetic types in the planktonic foraminifer Globigerinoides ruber. Molecular ecology, 18, 1692–1706.	*	981	DS	DOC	Meteor, M69-1	*	Atlantik Ocean: Gibraltar Region	Mediterranean Sea	35.975	-5.77966	2006-08-13	0 m	Globigerinoides ruber pink	Globigerinoides	ruber	Pink	NA	NA	ASSIGNED LVL-3	Globigerinoides	ruber ruber	I	a	1	Partial	Complete	Complete	Complete	Complete	Complete	Partial	NA	NA	NA	NA
FM866037	Aurahs R, Grimm GW, Hemleben V, Hemleben C, Kucera M (2009) Geographical distribution of cryptic genetic types in the planktonic foraminifer Globigerinoides ruber. Molecular ecology, 18, 1692–1706.	*	982	DS	DOC	Meteor, M69-1	*	Atlantik Ocean: Gibraltar Region	Mediterranean Sea	35.975	-5.77966	2006-08-13	0 m	Globigerinoides ruber pink	Globigerinoides	ruber	Pink	NA	NA	ASSIGNED LVL-3	Globigerinoides	ruber ruber	I	a	1	Partial	Complete	Complete	Complete	Complete	Complete	Partial	NA	NA	NA	NA
FM866038	Aurahs R, Grimm GW, Hemleben V, Hemleben C, Kucera M (2009) Geographical distribution of cryptic genetic types in the planktonic foraminifer Globigerinoides ruber. Molecular ecology, 18, 1692–1706.	*	983	DS	DOC	Meteor, M69-1	*	Atlantik Ocean: Gibraltar Region	Mediterranean Sea	35.975	-5.77966	2006-08-13	0 m	Globigerinoides ruber pink	Globigerinoides	ruber	Pink	NA	NA	ASSIGNED LVL-3	Globigerinoides	ruber ruber	I	a	1	Partial	Complete	Complete	Complete	Complete	Complete	Complete	Partial	NA	NA	NA
FM866039	Aurahs R, Grimm GW, Hemleben V, Hemleben C, Kucera M (2009) Geographical distribution of cryptic genetic types in the planktonic foraminifer Globigerinoides ruber. Molecular ecology, 18, 1692–1706.	*	984	DS	DOC	Meteor, M69-1	*	Atlantik Ocean: Gibraltar Region	Mediterranean Sea	35.9767	-5.85733	2006-08-13	150-200 m	Globigerinoides ruber pink	Globigerinoides	ruber	Pink	NA	NA	ASSIGNED LVL-3	Globigerinoides	ruber ruber	I	a	1	Partial	Complete	Complete	Complete	Complete	Complete	Partial	NA	NA	NA	NA
FM866040	Aurahs R, Grimm GW, Hemleben V, Hemleben C, Kucera M (2009) Geographical distribution of cryptic genetic types in the planktonic foraminifer Globigerinoides ruber. Molecular ecology, 18, 1692–1706.	*	987	DS	DOC	Meteor, M69-1	*	Atlantik Ocean: Gibraltar Region	Mediterranean Sea	35.9767	-5.85733	2006-08-13	150-200 m	Globigerinoides ruber white	Globigerinoides	ruber	Pink	NA	NA	ASSIGNED LVL-3	Globigerinoides	ruber ruber	I	a	1	Partial	Complete	Complete	Complete	Complete	Complete	Complete	Partial	NA	NA	NA
FM866041	Aurahs R, Grimm GW, Hemleben V, Hemleben C, Kucera M (2009) Geographical distribution of cryptic genetic types in the planktonic foraminifer Globigerinoides ruber. Molecular ecology, 18, 1692–1706.	*	988	DS	DOC	Meteor, M69-1	*	Atlantik Ocean: Gibraltar Region	Mediterranean Sea	35.9767	-5.85733	2006-08-13	150-200 m	Globigerinoides ruber pink	Globigerinoides	ruber	Pink	NA	NA	ASSIGNED LVL-3	Globigerinoides	ruber ruber	I	a	1	Partial	Complete	Complete	Complete	Complete	Complete	Partial	NA	NA	NA	NA
FM866042	Aurahs R, Grimm GW, Hemleben V, Hemleben C, Kucera M (2009) Geographical distribution of cryptic genetic types in the planktonic foraminifer Globigerinoides ruber. Molecular ecology, 18, 1692–1706.	*	989	DS	DOC	Meteor, M69-1	*	Atlantik Ocean: Gibraltar Region	Mediterranean Sea	35.9767	-5.85733	2006-08-13	150-200 m	Globigerinoides ruber pink	Globigerinoides	ruber	Pink	NA	NA	ASSIGNED LVL-3	Globigerinoides	ruber ruber	I	a	1	Partial	Complete	Complete	Complete	Complete	Complete	Partial	NA	NA	NA	NA
FM866043	Aurahs R, Grimm GW, Hemleben V, Hemleben C, Kucera M (2009) Geographical distribution of cryptic genetic types in the planktonic foraminifer Globigerinoides ruber. Molecular ecology, 18, 1692–1706.	*	990	DS	DOC	Meteor, M69-1	*	Atlantik Ocean: Gibraltar Region	Mediterranean Sea	35.9767	-5.85733	2006-08-13	150-200 m	Globigerinoides ruber pink	Globigerinoides	ruber	Pink	NA	NA	ASSIGNED LVL-3	Globigerinoides	ruber ruber	I	a	1	Partial	Complete	Complete	Complete	Complete	Complete	Partial	NA	NA	NA	NA
FM866044	Aurahs R, Grimm GW, Hemleben V, Hemleben C, Kucera M (2009) Geographical distribution of cryptic genetic types in the planktonic foraminifer Globigerinoides ruber. Molecular ecology, 18, 1692–1706.	*	991	DS	DOC	Meteor, M69-1	*	Atlantik Ocean: Gibraltar Region	Mediterranean Sea	35.9767	-5.85733	2006-08-13	150-200 m	Globigerinoides ruber pink	Globigerinoides	ruber	Pink	NA	NA	ASSIGNED LVL-3	Globigerinoides	ruber ruber	I	a	1	Partial	Complete	Complete	Complete	Complete	Complete	Partial	NA	NA	NA	NA
FM866045	Aurahs R, Grimm GW, Hemleben V, Hemleben C, Kucera M (2009) Geographical distribution of cryptic genetic types in the planktonic foraminifer Globigerinoides ruber. Molecular ecology, 18, 1692–1706.	*	992	DS	DOC	Meteor, M69-1	*	Atlantik Ocean: Gibraltar Region	Mediterranean Sea	35.9767	-5.85733	2006-08-13	100-150 m	Globigerinoides ruber pink	Globigerinoides	ruber	Pink	NA	NA	ASSIGNED LVL-3	Globigerinoides	ruber ruber	I	a	1	Partial	Complete	Complete	Complete	Complete	Complete	Partial	NA	NA	NA	NA
FM866046	Aurahs R, Grimm GW, Hemleben V, Hemleben C, Kucera M (2009) Geographical distribution of cryptic genetic types in the planktonic foraminifer Globigerinoides ruber. Molecular ecology, 18, 1692–1706.	*	993	DS	DOC	Meteor, M69-1	*	Atlantik Ocean: Gibraltar Region	Mediterranean Sea	35.9767	-5.85733	2006-08-13	100-150 m	Globigerinoides ruber pink	Globigerinoides	ruber	Pink	NA	NA	ASSIGNED LVL-3	Globigerinoides	ruber ruber	I	a	1	Partial	Complete	Complete	Complete	Complete	Complete	Partial	NA	NA	NA	NA
FM866047	Aurahs R, Grimm GW, Hemleben V, Hemleben C, Kucera M (2009) Geographical distribution of cryptic genetic types in the planktonic foraminifer Globigerinoides ruber. Molecular ecology, 18, 1692–1706.	*	995	DS	DOC	Meteor, M69-1	*	Atlantik Ocean: Gibraltar Region	Mediterranean Sea	35.9767	-5.85733	2006-08-13	100-150 m	Globigerinoides ruber pink	Globigerinoides	ruber	Pink	NA	NA	ASSIGNED LVL-3	Globigerinoides	ruber ruber	I	a	1	Partial	Complete	Complete	Complete	Complete	Complete	Partial	NA	NA	NA	NA
FM866048	Aurahs R, Grimm GW, Hemleben V, Hemleben C, Kucera M (2009) Geographical distribution of cryptic genetic types in the planktonic foraminifer Globigerinoides ruber. Molecular ecology, 18, 1692–1706.	*	1001	DS	DOC	Meteor, M69-1	*	Atlantik Ocean: Gibraltar Region	Mediterranean Sea	35.9767	-5.85733	2006-08-13	60-100 m	Globigerinoides ruber pink	Globigerinoides	ruber	Pink	NA	NA	ASSIGNED LVL-3	Globigerinoides	ruber ruber	I	a	1	Partial	Complete	Complete	Complete	Complete	Complete	Partial	NA	NA	NA	NA
FM866049	Aurahs R, Grimm GW, Hemleben V, Hemleben C, Kucera M (2009) Geographical distribution of cryptic genetic types in the planktonic foraminifer Globigerinoides ruber. Molecular ecology, 18, 1692–1706.	*	1010	DS	DOC	Meteor, M69-1	*	Atlantik Ocean: Gibraltar Region	Mediterranean Sea	35.9767	-5.85733	2006-08-13	60-100 m	Globigerinoides ruber pink	Globigerinoides	ruber	Pink	NA	NA	ASSIGNED LVL-3	Globigerinoides	ruber ruber	I	a	1	Partial	Complete	Complete	Complete	Complete	Complete	Partial	NA	NA	NA	NA
FM866050	Aurahs R, Grimm GW, Hemleben V, Hemleben C, Kucera M (2009) Geographical distribution of cryptic genetic types in the planktonic foraminifer Globigerinoides ruber. Molecular ecology, 18, 1692–1706.	*	1019	DS	DOC	Meteor, M69-1	*	Atlantik Ocean: Gibraltar Region	Mediterranean Sea	35.9767	-5.85733	2006-08-13	20-60 m	Globigerinoides ruber pink	Globigerinoides	ruber	Pink	NA	NA	ASSIGNED LVL-3	Globigerinoides	ruber ruber	I	a	1	Partial	Complete	Complete	Complete	Complete	Complete	Partial	NA	NA	NA	NA
FM866051	Aurahs R, Grimm GW, Hemleben V, Hemleben C, Kucera M (2009) Geographical distribution of cryptic genetic types in the planktonic foraminifer Globigerinoides ruber. Molecular ecology, 18, 1692–1706.	*	1022	DS	DOC	Meteor, M69-1	*	Atlantik Ocean: Gibraltar Region	Mediterranean Sea	35.9767	-5.85733	2006-08-13	0-20 m	Globigerinoides ruber pink	Globigerinoides	ruber	Pink	NA	NA	ASSIGNED LVL-3	Globigerinoides	ruber ruber	I	a	1	Partial	Complete	Complete	Complete	Complete	Complete	Partial	NA	NA	NA	NA
FM866052	Aurahs R, Grimm GW, Hemleben V, Hemleben C, Kucera M (2009) Geographical distribution of cryptic genetic types in the planktonic foraminifer Globigerinoides ruber. Molecular ecology, 18, 1692–1706.	*	1023	DS	DOC	Meteor, M69-1	*	Atlantik Ocean: Gibraltar Region	Mediterranean Sea	35.9767	-5.85733	2006-08-13	0-20 m	Globigerinoides ruber pink	Globigerinoides	ruber	Pink	NA	NA	ASSIGNED LVL-3	Globigerinoides	ruber ruber	I	a	1	Partial	Complete	Complete	Complete	Complete	Complete	Partial	NA	NA	NA	NA
FM866053	Aurahs R, Grimm GW, Hemleben V, Hemleben C, Kucera M (2009) Geographical distribution of cryptic genetic types in the planktonic foraminifer Globigerinoides ruber. Molecular ecology, 18, 1692–1706.	*	1028	DS	DOC	Meteor, M69-1	*	Atlantik Ocean: Gibraltar Region	Mediterranean Sea	35.9767	-5.85733	2006-08-13	0-20 m	Globigerinoides ruber pink	Globigerinoides	ruber	Pink	NA	NA	ASSIGNED LVL-3	Globigerinoides	ruber ruber	I	a	1	Partial	Complete	Complete	Complete	Complete	Complete	Partial	NA	NA	NA	NA
FM866054	Aurahs R, Grimm GW, Hemleben V, Hemleben C, Kucera M (2009) Geographical distribution of cryptic genetic types in the planktonic foraminifer Globigerinoides ruber. Molecular ecology, 18, 1692–1706.	*	1045	DS	DOC	Meteor, M69-1	*	Atlantik Ocean: Gibraltar Region	Mediterranean Sea	35.95	-5.65	2006-08-14	200-300 m	Globigerinoides ruber pink	Globigerinoides	ruber	Pink	NA	NA	ASSIGNED LVL-3	Globigerinoides	ruber ruber	I	a	1	Partial	Complete	Complete	Complete	Complete	Complete	Partial	NA	NA	NA	NA
FM866055	Aurahs R, Grimm GW, Hemleben V, Hemleben C, Kucera M (2009) Geographical distribution of cryptic genetic types in the planktonic foraminifer Globigerinoides ruber. Molecular ecology, 18, 1692–1706.	*	1048	DS	DOC	Meteor, M69-1	*	Atlantik Ocean: Gibraltar Region	Mediterranean Sea	35.95	-5.65	2006-08-14	200-300 m	Globigerinoides ruber pink	Globigerinoides	ruber	Pink	NA	NA	ASSIGNED LVL-3	Globigerinoides	ruber ruber	I	a	1	Partial	Complete	Complete	Complete	Complete	Complete	Partial	NA	NA	NA	NA
FM866056	Aurahs R, Grimm GW, Hemleben V, Hemleben C, Kucera M (2009) Geographical distribution of cryptic genetic types in the planktonic foraminifer Globigerinoides ruber. Molecular ecology, 18, 1692–1706.	*	1052	DS	DOC	Meteor, M69-1	*	Atlantik Ocean: Gibraltar Region	Mediterranean Sea	35.95	-5.65	2006-08-14	100-200 m	Globigerinoides ruber pink	Globigerinoides	ruber	Pink	NA	NA	ASSIGNED LVL-3	Globigerinoides	ruber ruber	I	a	1	Partial	Complete	Complete	Complete	Complete	Complete	Partial	NA	NA	NA	NA
FM866057	Aurahs R, Grimm GW, Hemleben V, Hemleben C, Kucera M (2009) Geographical distribution of cryptic genetic types in the planktonic foraminifer Globigerinoides ruber. Molecular ecology, 18, 1692–1706.	*	1057	DS	DOC	Meteor, M69-1	*	Atlantik Ocean: Gibraltar Region	Mediterranean Sea	35.95	-5.65	2006-08-14	100-200 m	Globigerinoides ruber pink	Globigerinoides	ruber	Pink	NA	NA	ASSIGNED LVL-3	Globigerinoides	ruber ruber	I	a	1	Partial	Complete	Complete	Complete	Complete	Complete	Partial	NA	NA	NA	NA
FM866058	Aurahs R, Grimm GW, Hemleben V, Hemleben C, Kucera M (2009) Geographical distribution of cryptic genetic types in the planktonic foraminifer Globigerinoides ruber. Molecular ecology, 18, 1692–1706.	*	1059	DS	DOC	Meteor, M69-1	*	Atlantik Ocean: Gibraltar Region	Mediterranean Sea	35.95	-5.65	2006-08-14	100-200 m	Globigerinoides ruber pink	Globigerinoides	ruber	Pink	NA	NA	ASSIGNED LVL-3	Globigerinoides	ruber ruber	I	a	1	Partial	Complete	Complete	Complete	Complete	Complete	Partial	NA	NA	NA	NA
FM866059	Aurahs R, Grimm GW, Hemleben V, Hemleben C, Kucera M (2009) Geographical distribution of cryptic genetic types in the planktonic foraminifer Globigerinoides ruber. Molecular ecology, 18, 1692–1706.	*	1060	DS	DOC	Meteor, M69-1	*	Atlantik Ocean: Gibraltar Region	Mediterranean Sea	35.95	-5.65	2006-08-14	100-200 m	Globigerinoides ruber pink	Globigerinoides	ruber	Pink	NA	NA	ASSIGNED LVL-3	Globigerinoides	ruber ruber	I	a	1	Partial	Complete	Complete	Complete	Complete	Complete	Partial	NA	NA	NA	NA
FM866060	Aurahs R, Grimm GW, Hemleben V, Hemleben C, Kucera M (2009) Geographical distribution of cryptic genetic types in the planktonic foraminifer Globigerinoides ruber. Molecular ecology, 18, 1692–1706.	*	1075	DS	DOC	Meteor, M69-1	*	Atlantik Ocean: Gibraltar Region	Mediterranean Sea	35.95	-5.65	2006-08-14	50-100 m	Globigerinoides ruber pink	Globigerinoides	ruber	Pink	NA	NA	ASSIGNED LVL-3	Globigerinoides	ruber ruber	I	a	1	Partial	Complete	Complete	Complete	Complete	Complete	Partial	NA	NA	NA	NA
FM866061	Aurahs R, Grimm GW, Hemleben V, Hemleben C, Kucera M (2009) Geographical distribution of cryptic genetic types in the planktonic foraminifer Globigerinoides ruber. Molecular ecology, 18, 1692–1706.	*	1077	DS	DOC	Meteor, M69-1	*	Atlantik Ocean: Gibraltar Region	Mediterranean Sea	35.95	-5.65	2006-08-14	50-100 m	Globigerinoides ruber pink	Globigerinoides	ruber	Pink	NA	NA	ASSIGNED LVL-3	Globigerinoides	ruber ruber	I	a	1	Partial	Complete	Complete	Complete	Complete	Complete	Partial	NA	NA	NA	NA
FM866062	Aurahs R, Grimm GW, Hemleben V, Hemleben C, Kucera M (2009) Geographical distribution of cryptic genetic types in the planktonic foraminifer Globigerinoides ruber. Molecular ecology, 18, 1692–1706.	*	1091	DS	DOC	Meteor, M69-1	*	Atlantik Ocean: Gibraltar Region	Mediterranean Sea	35.95	-5.65	2006-08-14	0-50 m	Globigerinoides ruber pink	Globigerinoides	ruber	Pink	NA	NA	ASSIGNED LVL-3	Globigerinoides	ruber ruber	I	a	1	Partial	Complete	Complete	Complete	Complete	Complete	Complete	Partial	NA	NA	NA
FM866063	Aurahs R, Grimm GW, Hemleben V, Hemleben C, Kucera M (2009) Geographical distribution of cryptic genetic types in the planktonic foraminifer Globigerinoides ruber. Molecular ecology, 18, 1692–1706.	*	1092	DS	DOC	Meteor, M69-1	*	Atlantik Ocean: Gibraltar Region	Mediterranean Sea	35.95	-5.65	2006-08-14	0-50 m	Globigerinoides ruber white	Globigerinoides	ruber	Pink	NA	NA	ASSIGNED LVL-3	Globigerinoides	ruber ruber	I	a	1	Partial	Complete	Complete	Complete	Complete	Complete	Complete	Partial	NA	NA	NA
FM866064	Aurahs R, Grimm GW, Hemleben V, Hemleben C, Kucera M (2009) Geographical distribution of cryptic genetic types in the planktonic foraminifer Globigerinoides ruber. Molecular ecology, 18, 1692–1706.	*	1120	DS	DOC	Meteor, M69-1	*	Mediterranean Sea:Gibraltar Region	Mediterranean Sea	36.3057	-3.1395	2006-08-17	500-700 m	Globigerinoides ruber white	Globigerinoides	ruber	Pink	NA	NA	ASSIGNED LVL-3	Globigerinoides	ruber ruber	I	a	1	Partial	Complete	Complete	Complete	Complete	Complete	Partial	NA	NA	NA	NA
FM866065	Aurahs R, Grimm GW, Hemleben V, Hemleben C, Kucera M (2009) Geographical distribution of cryptic genetic types in the planktonic foraminifer Globigerinoides ruber. Molecular ecology, 18, 1692–1706.	*	1128	DS	DOC	Meteor, M69-1	*	Mediterranean Sea:Gibraltar Region	Mediterranean Sea	36.3057	-3.1395	2006-08-17	500-700 m	Globigerinoides ruber pink	Globigerinoides	ruber	Pink	NA	NA	ASSIGNED LVL-3	Globigerinoides	ruber ruber	I	a	1	Partial	Complete	Complete	Complete	Complete	Complete	Partial	NA	NA	NA	NA
FM866066	Aurahs R, Grimm GW, Hemleben V, Hemleben C, Kucera M (2009) Geographical distribution of cryptic genetic types in the planktonic foraminifer Globigerinoides ruber. Molecular ecology, 18, 1692–1706.	*	1141	DS	DOC	Meteor, M69-1	*	Mediterranean Sea:Gibraltar Region	Mediterranean Sea	36.3057	-3.1395	2006-08-17	300-500 m	Globigerinoides ruber pink	Globigerinoides	ruber	Pink	NA	NA	ASSIGNED LVL-3	Globigerinoides	ruber ruber	I	a	1	Partial	Complete	Complete	Complete	Complete	Complete	Complete	Partial	NA	NA	NA
FM866067	Aurahs R, Grimm GW, Hemleben V, Hemleben C, Kucera M (2009) Geographical distribution of cryptic genetic types in the planktonic foraminifer Globigerinoides ruber. Molecular ecology, 18, 1692–1706.	*	1182	DS	DOC	Meteor, M69-1	*	Mediterranean Sea:Gibraltar Region	Mediterranean Sea	36.3057	-3.1395	2006-08-17	100-200 m	Globigerinoides ruber pink	Globigerinoides	ruber	Pink	NA	NA	ASSIGNED LVL-3	Globigerinoides	ruber ruber	I	a	1	Partial	Complete	Complete	Complete	Complete	Complete	Partial	NA	NA	NA	NA
FM866068	Aurahs R, Grimm GW, Hemleben V, Hemleben C, Kucera M (2009) Geographical distribution of cryptic genetic types in the planktonic foraminifer Globigerinoides ruber. Molecular ecology, 18, 1692–1706.	*	1211	DS	DOC	Meteor, M69-1	*	Mediterranean Sea:Gibraltar Region	Mediterranean Sea	36.3057	-3.1395	2006-08-17	0-100 m	Globigerinoides ruber pink	Globigerinoides	ruber	Pink	NA	NA	ASSIGNED LVL-3	Globigerinoides	ruber ruber	I	a	1	Partial	Complete	Complete	Complete	Complete	Complete	Partial	NA	NA	NA	NA
FM866069	Aurahs R, Grimm GW, Hemleben V, Hemleben C, Kucera M (2009) Geographical distribution of cryptic genetic types in the planktonic foraminifer Globigerinoides ruber. Molecular ecology, 18, 1692–1706.	*	1316	DS	DOC	Meteor, M69-1	*	Mediterranean Sea:Gibraltar Region	Mediterranean Sea	35.9167	-0.51666	2006-08-20	300-500 m	Globigerinoides ruber pink	Globigerinoides	ruber	Pink	NA	NA	ASSIGNED LVL-3	Globigerinoides	ruber ruber	I	a	1	Partial	Complete	Complete	Complete	Complete	Complete	Partial	NA	NA	NA	NA
FM866070	Aurahs R, Grimm GW, Hemleben V, Hemleben C, Kucera M (2009) Geographical distribution of cryptic genetic types in the planktonic foraminifer Globigerinoides ruber. Molecular ecology, 18, 1692–1706.	*	1317	DS	DOC	Meteor, M69-1	*	Mediterranean Sea:Gibraltar Region	Mediterranean Sea	35.9167	-0.51666	2006-08-20	300-500 m	Globigerinoides ruber pink	Globigerinoides	ruber	Pink	NA	NA	ASSIGNED LVL-3	Globigerinoides	ruber ruber	I	a	1	Partial	Complete	Complete	Complete	Complete	Complete	Complete	Partial	NA	NA	NA
FM866071	Aurahs R, Grimm GW, Hemleben V, Hemleben C, Kucera M (2009) Geographical distribution of cryptic genetic types in the planktonic foraminifer Globigerinoides ruber. Molecular ecology, 18, 1692–1706.	*	1339	DS	DOC	Meteor, M69-1	*	Mediterranean Sea:Gibraltar Region	Mediterranean Sea	35.9167	-0.51666	2006-08-20	200-300 m	Globigerinoides ruber pink	Globigerinoides	ruber	Pink	NA	NA	ASSIGNED LVL-3	Globigerinoides	ruber ruber	I	a	1	Partial	Complete	Complete	Complete	Complete	Complete	Partial	NA	NA	NA	NA
FM866072	Aurahs R, Grimm GW, Hemleben V, Hemleben C, Kucera M (2009) Geographical distribution of cryptic genetic types in the planktonic foraminifer Globigerinoides ruber. Molecular ecology, 18, 1692–1706.	*	1351	DS	DOC	Meteor, M69-1	*	Mediterranean Sea:Gibraltar Region	Mediterranean Sea	35.9167	-0.51666	2006-08-20	100-200 m	Globigerinoides ruber pink	Globigerinoides	ruber	Pink	NA	NA	ASSIGNED LVL-3	Globigerinoides	ruber ruber	I	a	1	Partial	Complete	Complete	Complete	Complete	Complete	Partial	NA	NA	NA	NA
FM866073	Aurahs R, Grimm GW, Hemleben V, Hemleben C, Kucera M (2009) Geographical distribution of cryptic genetic types in the planktonic foraminifer Globigerinoides ruber. Molecular ecology, 18, 1692–1706.	*	1353	DS	DOC	Meteor, M69-1	*	Mediterranean Sea:Gibraltar Region	Mediterranean Sea	35.9167	-0.51666	2006-08-20	100-200 m	Globigerinoides ruber pink	Globigerinoides	ruber	Pink	NA	NA	ASSIGNED LVL-3	Globigerinoides	ruber ruber	I	a	1	Partial	Complete	Complete	Complete	Complete	Complete	Partial	NA	NA	NA	NA
FM866074	Aurahs R, Grimm GW, Hemleben V, Hemleben C, Kucera M (2009) Geographical distribution of cryptic genetic types in the planktonic foraminifer Globigerinoides ruber. Molecular ecology, 18, 1692–1706.	*	1361	DS	DOC	Meteor, M69-1	*	Mediterranean Sea:Gibraltar Region	Mediterranean Sea	35.9167	-0.51666	2006-08-20	100-200 m	Globigerinoides ruber pink	Globigerinoides	ruber	Pink	NA	NA	ASSIGNED LVL-3	Globigerinoides	ruber ruber	I	a	1	Partial	Complete	Complete	Complete	Complete	Complete	Partial	NA	NA	NA	NA
FM866075	Aurahs R, Grimm GW, Hemleben V, Hemleben C, Kucera M (2009) Geographical distribution of cryptic genetic types in the planktonic foraminifer Globigerinoides ruber. Molecular ecology, 18, 1692–1706.	*	1363	DS	DOC	Meteor, M69-1	*	Mediterranean Sea:Gibraltar Region	Mediterranean Sea	35.9167	-0.51666	2006-08-20	0-100 m	Globigerinoides ruber pink	Globigerinoides	ruber	Pink	NA	NA	ASSIGNED LVL-3	Globigerinoides	ruber ruber	I	a	1	Partial	Complete	Complete	Complete	Complete	Complete	Partial	NA	NA	NA	NA
FM866076	Aurahs R, Grimm GW, Hemleben V, Hemleben C, Kucera M (2009) Geographical distribution of cryptic genetic types in the planktonic foraminifer Globigerinoides ruber. Molecular ecology, 18, 1692–1706.	*	1365	DS	DOC	Meteor, M69-1	*	Mediterranean Sea:Gibraltar Region	Mediterranean Sea	35.9167	-0.51666	2006-08-20	0-100 m	Globigerinoides ruber pink	Globigerinoides	ruber	Pink	NA	NA	ASSIGNED LVL-3	Globigerinoides	ruber ruber	I	a	1	Partial	Complete	Complete	Complete	Complete	Complete	Partial	NA	NA	NA	NA
FM866077	Aurahs R, Grimm GW, Hemleben V, Hemleben C, Kucera M (2009) Geographical distribution of cryptic genetic types in the planktonic foraminifer Globigerinoides ruber. Molecular ecology, 18, 1692–1706.	*	1366	DS	DOC	Meteor, M69-1	*	Mediterranean Sea:Gibraltar Region	Mediterranean Sea	35.9167	-0.51666	2006-08-20	0-100 m	Globigerinoides ruber pink	Globigerinoides	ruber	Pink	NA	NA	ASSIGNED LVL-3	Globigerinoides	ruber ruber	I	a	1	Partial	Complete	Complete	Complete	Complete	Complete	Complete	Partial	NA	NA	NA
FM866078	Aurahs R, Grimm GW, Hemleben V, Hemleben C, Kucera M (2009) Geographical distribution of cryptic genetic types in the planktonic foraminifer Globigerinoides ruber. Molecular ecology, 18, 1692–1706.	*	1368	DS	DOC	Meteor, M69-1	*	Mediterranean Sea:Gibraltar Region	Mediterranean Sea	35.9167	-0.51666	2006-08-20	0-100 m	Globigerinoides ruber pink	Globigerinoides	ruber	Pink	NA	NA	ASSIGNED LVL-3	Globigerinoides	ruber ruber	I	a	1	Partial	Complete	Complete	Complete	Complete	Complete	Partial	NA	NA	NA	NA
FM866079	Aurahs R, Grimm GW, Hemleben V, Hemleben C, Kucera M (2009) Geographical distribution of cryptic genetic types in the planktonic foraminifer Globigerinoides ruber. Molecular ecology, 18, 1692–1706.	*	1370	DS	DOC	Meteor, M69-1	*	Mediterranean Sea:Gibraltar Region	Mediterranean Sea	35.9167	-0.51666	2006-08-20	0-100 m	Globigerinoides ruber pink	Globigerinoides	ruber	Pink	NA	NA	ASSIGNED LVL-3	Globigerinoides	ruber ruber	I	a	1	Partial	Complete	Complete	Complete	Complete	Complete	Complete	Partial	NA	NA	NA
FM866080	Aurahs R, Grimm GW, Hemleben V, Hemleben C, Kucera M (2009) Geographical distribution of cryptic genetic types in the planktonic foraminifer Globigerinoides ruber. Molecular ecology, 18, 1692–1706.	*	1372	DS	DOC	Meteor, M69-1	*	Mediterranean Sea:Gibraltar Region	Mediterranean Sea	35.9167	-0.51666	2006-08-20	0-100 m	Globigerinoides ruber pink	Globigerinoides	ruber	Pink	NA	NA	ASSIGNED LVL-3	Globigerinoides	ruber ruber	I	a	1	Partial	Complete	Complete	Complete	Complete	Complete	Complete	Partial	NA	NA	NA
FM866081	Aurahs R, Grimm GW, Hemleben V, Hemleben C, Kucera M (2009) Geographical distribution of cryptic genetic types in the planktonic foraminifer Globigerinoides ruber. Molecular ecology, 18, 1692–1706.	*	1373	DS	DOC	Meteor, M69-1	*	Mediterranean Sea:Gibraltar Region	Mediterranean Sea	35.9167	-0.51666	2006-08-20	0-100 m	Globigerinoides ruber white	Globigerinoides	ruber	Pink	NA	NA	ASSIGNED LVL-3	Globigerinoides	ruber ruber	I	a	1	Partial	Complete	Complete	Complete	Complete	Complete	Complete	Partial	NA	NA	NA
FM866082	Aurahs R, Grimm GW, Hemleben V, Hemleben C, Kucera M (2009) Geographical distribution of cryptic genetic types in the planktonic foraminifer Globigerinoides ruber. Molecular ecology, 18, 1692–1706.	*	1379	DS	DOC	Meteor, M69-1	*	Mediterranean Sea:Gibraltar Region	Mediterranean Sea	35.9167	-0.51666	2006-08-20	0-100 m	Globigerinoides ruber white	Globigerinoides	ruber	Pink	NA	NA	ASSIGNED LVL-3	Globigerinoides	ruber ruber	I	a	1	Partial	Complete	Complete	Complete	Complete	Complete	Complete	Partial	NA	NA	NA
FM866083	Aurahs R, Grimm GW, Hemleben V, Hemleben C, Kucera M (2009) Geographical distribution of cryptic genetic types in the planktonic foraminifer Globigerinoides ruber. Molecular ecology, 18, 1692–1706.	*	1380	DS	DOC	Meteor, M69-1	*	Mediterranean Sea:Gibraltar Region	Mediterranean Sea	35.9167	-0.51666	2006-08-20	0-100 m	Globigerinoides ruber white	Globigerinoides	ruber	Pink	NA	NA	ASSIGNED LVL-3	Globigerinoides	ruber ruber	I	a	1	Partial	Complete	Complete	Complete	Complete	Complete	Complete	Partial	NA	NA	NA
FM866084	Aurahs R, Grimm GW, Hemleben V, Hemleben C, Kucera M (2009) Geographical distribution of cryptic genetic types in the planktonic foraminifer Globigerinoides ruber. Molecular ecology, 18, 1692–1706.	*	1411	DS	DOC	Meteor, M69-1	*	Mediterranean Sea:Western Basin	Mediterranean Sea	38.9163	3.14983	2006-08-22	500-700 m	Globigerinoides ruber pink	Globigerinoides	ruber	Pink	NA	NA	ASSIGNED LVL-3	Globigerinoides	ruber ruber	I	a	1	Partial	Complete	Complete	Complete	Complete	Complete	Complete	Partial	NA	NA	NA
FM866085	Aurahs R, Grimm GW, Hemleben V, Hemleben C, Kucera M (2009) Geographical distribution of cryptic genetic types in the planktonic foraminifer Globigerinoides ruber. Molecular ecology, 18, 1692–1706.	*	1424	DS	DOC	Meteor, M69-1	*	Mediterranean Sea:Western Basin	Mediterranean Sea	38.9163	3.14983	2006-08-22	300-500 m	Globigerinoides ruber pink	Globigerinoides	ruber	Pink	NA	NA	ASSIGNED LVL-3	Globigerinoides	ruber ruber	I	a	1	Partial	Complete	Complete	Complete	Complete	Complete	Complete	Partial	NA	NA	NA
FM866086	Aurahs R, Grimm GW, Hemleben V, Hemleben C, Kucera M (2009) Geographical distribution of cryptic genetic types in the planktonic foraminifer Globigerinoides ruber. Molecular ecology, 18, 1692–1706.	*	1497	DS	DOC	Meteor, M69-1	*	Mediterranean Sea:Western Basin	Mediterranean Sea	38.9163	3.14983	2006-08-22	0-100 m	Globigerinoides ruber pink	Globigerinoides	ruber	Pink	NA	NA	ASSIGNED LVL-3	Globigerinoides	ruber ruber	I	a	1	Partial	Complete	Complete	Complete	Complete	Complete	Complete	Partial	NA	NA	NA
FM866087	Aurahs R, Grimm GW, Hemleben V, Hemleben C, Kucera M (2009) Geographical distribution of cryptic genetic types in the planktonic foraminifer Globigerinoides ruber. Molecular ecology, 18, 1692–1706.	*	1508	DS	DOC	Meteor, M69-1	*	Mediterranean Sea:Western Basin	Mediterranean Sea	38.9163	3.14983	2006-08-22	0-100 m	Globigerinoides ruber white	Globigerinoides	ruber	Pink	NA	NA	ASSIGNED LVL-3	Globigerinoides	ruber ruber	I	a	1	Partial	Complete	Complete	Complete	Complete	Complete	Complete	Partial	NA	NA	NA
FM866088	Aurahs R, Grimm GW, Hemleben V, Hemleben C, Kucera M (2009) Geographical distribution of cryptic genetic types in the planktonic foraminifer Globigerinoides ruber. Molecular ecology, 18, 1692–1706.	*	1510	DS	DOC	Meteor, M69-1	*	Mediterranean Sea:Western Basin	Mediterranean Sea	38.9163	3.14983	2006-08-22	0-100 m	Globigerinoides ruber pink	Globigerinoides	ruber	Pink	NA	NA	ASSIGNED LVL-3	Globigerinoides	ruber ruber	I	a	1	Partial	Complete	Complete	Complete	Complete	Complete	Complete	Partial	NA	NA	NA
FM866089	Aurahs R, Grimm GW, Hemleben V, Hemleben C, Kucera M (2009) Geographical distribution of cryptic genetic types in the planktonic foraminifer Globigerinoides ruber. Molecular ecology, 18, 1692–1706.	*	1511	DS	DOC	Meteor, M69-1	*	Mediterranean Sea:Western Basin	Mediterranean Sea	38.9163	3.14983	2006-08-22	0-100 m	Globigerinoides ruber white	Globigerinoides	ruber	Pink	NA	NA	ASSIGNED LVL-3	Globigerinoides	ruber ruber	I	a	1	Partial	Complete	Complete	Complete	Complete	Complete	Complete	Partial	NA	NA	NA
FM866090	Aurahs R, Grimm GW, Hemleben V, Hemleben C, Kucera M (2009) Geographical distribution of cryptic genetic types in the planktonic foraminifer Globigerinoides ruber. Molecular ecology, 18, 1692–1706.	*	1526	DS	DOC	Meteor, M69-1	*	Mediterranean Sea:Western Basin	Mediterranean Sea	39.1128	2.75033	2006-08-23	0 m	Globigerinoides ruber pink	Globigerinoides	ruber	Pink	NA	NA	ASSIGNED LVL-3	Globigerinoides	ruber ruber	I	a	1	Partial	Complete	Complete	Complete	Complete	Complete	Complete	Partial	NA	NA	NA
FM866091	Aurahs R, Grimm GW, Hemleben V, Hemleben C, Kucera M (2009) Geographical distribution of cryptic genetic types in the planktonic foraminifer Globigerinoides ruber. Molecular ecology, 18, 1692–1706.	*	1530	DS	DOC	Meteor, M69-1	*	Mediterranean Sea:Western Basin	Mediterranean Sea	39.1128	2.75033	2006-08-23	0 m	Globigerinoides ruber pink	Globigerinoides	ruber	Pink	NA	NA	ASSIGNED LVL-3	Globigerinoides	ruber ruber	I	a	1	Partial	Complete	Complete	Complete	Complete	Complete	Complete	Partial	NA	NA	NA
FM866092	Aurahs R, Grimm GW, Hemleben V, Hemleben C, Kucera M (2009) Geographical distribution of cryptic genetic types in the planktonic foraminifer Globigerinoides ruber. Molecular ecology, 18, 1692–1706.	*	1531	DS	DOC	Meteor, M69-1	*	Mediterranean Sea:Western Basin	Mediterranean Sea	39.1128	2.75033	2006-08-23	0 m	Globigerinoides ruber pink	Globigerinoides	ruber	Pink	NA	NA	ASSIGNED LVL-3	Globigerinoides	ruber ruber	I	a	1	Partial	Complete	Complete	Complete	Complete	Complete	Complete	Partial	NA	NA	NA
FM866093	Aurahs R, Grimm GW, Hemleben V, Hemleben C, Kucera M (2009) Geographical distribution of cryptic genetic types in the planktonic foraminifer Globigerinoides ruber. Molecular ecology, 18, 1692–1706.	*	1532	DS	DOC	Meteor, M69-1	*	Mediterranean Sea:Western Basin	Mediterranean Sea	39.1128	2.75033	2006-08-23	0 m	Globigerinoides ruber white	Globigerinoides	ruber	Pink	NA	NA	ASSIGNED LVL-3	Globigerinoides	ruber ruber	I	a	1	Partial	Complete	Complete	Complete	Complete	Complete	Complete	Complete	Partial	NA	NA
FM866094	Aurahs R, Grimm GW, Hemleben V, Hemleben C, Kucera M (2009) Geographical distribution of cryptic genetic types in the planktonic foraminifer Globigerinoides ruber. Molecular ecology, 18, 1692–1706.	*	1533	DS	DOC	Meteor, M69-1	*	Mediterranean Sea:Western Basin	Mediterranean Sea	39.1128	2.75033	2006-08-23	0 m	Globigerinoides ruber pink	Globigerinoides	ruber	Pink	NA	NA	ASSIGNED LVL-3	Globigerinoides	ruber ruber	I	a	1	Partial	Complete	Complete	Complete	Complete	Complete	Complete	Partial	NA	NA	NA
FM866095	Aurahs R, Grimm GW, Hemleben V, Hemleben C, Kucera M (2009) Geographical distribution of cryptic genetic types in the planktonic foraminifer Globigerinoides ruber. Molecular ecology, 18, 1692–1706.	*	1534	DS	DOC	Meteor, M69-1	*	Mediterranean Sea:Western Basin	Mediterranean Sea	39.1128	2.75033	2006-08-23	0 m	Globigerinoides ruber pink	Globigerinoides	ruber	Pink	NA	NA	ASSIGNED LVL-3	Globigerinoides	ruber ruber	I	a	1	Partial	Complete	Complete	Complete	Complete	Complete	Complete	Partial	NA	NA	NA
FM866096	Aurahs R, Grimm GW, Hemleben V, Hemleben C, Kucera M (2009) Geographical distribution of cryptic genetic types in the planktonic foraminifer Globigerinoides ruber. Molecular ecology, 18, 1692–1706.	*	1539	DS	DOC	Meteor, M69-1	*	Mediterranean Sea:Western Basin	Mediterranean Sea	39.1128	2.75033	2006-08-23	0 m	Globigerinoides ruber pink	Globigerinoides	ruber	Pink	NA	NA	ASSIGNED LVL-3	Globigerinoides	ruber ruber	I	a	1	Partial	Complete	Complete	Complete	Complete	Complete	Complete	Partial	NA	NA	NA
FM866097	Aurahs R, Grimm GW, Hemleben V, Hemleben C, Kucera M (2009) Geographical distribution of cryptic genetic types in the planktonic foraminifer Globigerinoides ruber. Molecular ecology, 18, 1692–1706.	*	1543	DS	DOC	Meteor, M69-1	*	Mediterranean Sea:Western Basin	Mediterranean Sea	39.2345	2.74333	2006-08-23	0 m	Globigerinoides ruber pink	Globigerinoides	ruber	Pink	NA	NA	ASSIGNED LVL-3	Globigerinoides	ruber ruber	I	a	1	Partial	Complete	Complete	Complete	Complete	Complete	Complete	Partial	NA	NA	NA
FM866098	Aurahs R, Grimm GW, Hemleben V, Hemleben C, Kucera M (2009) Geographical distribution of cryptic genetic types in the planktonic foraminifer Globigerinoides ruber. Molecular ecology, 18, 1692–1706.	*	1553	DS	DOC	Meteor, M69-1	*	Mediterranean Sea:Western Basin	Mediterranean Sea	39.2345	2.74333	2006-08-23	0 m	Globigerinoides ruber pink	Globigerinoides	ruber	Pink	NA	NA	ASSIGNED LVL-3	Globigerinoides	ruber ruber	I	a	1	Partial	Complete	Complete	Complete	Complete	Complete	Complete	Partial	NA	NA	NA
FM866099	Aurahs R, Grimm GW, Hemleben V, Hemleben C, Kucera M (2009) Geographical distribution of cryptic genetic types in the planktonic foraminifer Globigerinoides ruber. Molecular ecology, 18, 1692–1706.	*	1557	DS	DOC	Meteor, M69-1	*	Mediterranean Sea:Western Basin	Mediterranean Sea	39.2345	2.74333	2006-08-23	0 m	Globigerinoides ruber white	Globigerinoides	ruber	Pink	NA	NA	ASSIGNED LVL-3	Globigerinoides	ruber ruber	I	a	1	Partial	Complete	Complete	Complete	Complete	Complete	Complete	Partial	NA	NA	NA
FM866100	Aurahs R, Grimm GW, Hemleben V, Hemleben C, Kucera M (2009) Geographical distribution of cryptic genetic types in the planktonic foraminifer Globigerinoides ruber. Molecular ecology, 18, 1692–1706.	*	1564	DS	DOC	Meteor, M69-1	*	Mediterranean Sea:Western Basin	Mediterranean Sea	39.2345	2.74333	2006-08-23	0 m	Globigerinoides ruber pink	Globigerinoides	ruber	Pink	NA	NA	ASSIGNED LVL-3	Globigerinoides	ruber ruber	I	a	1	Partial	Complete	Complete	Complete	Complete	Complete	Complete	Partial	NA	NA	NA
FM866101	Aurahs R, Grimm GW, Hemleben V, Hemleben C, Kucera M (2009) Geographical distribution of cryptic genetic types in the planktonic foraminifer Globigerinoides ruber. Molecular ecology, 18, 1692–1706.	*	1565	DS	DOC	Meteor, M69-1	*	Mediterranean Sea:Western Basin	Mediterranean Sea	39.2345	2.74333	2006-08-23	0 m	Globigerinoides ruber pink	Globigerinoides	ruber	Pink	NA	NA	ASSIGNED LVL-3	Globigerinoides	ruber ruber	I	a	1	Partial	Complete	Complete	Complete	Complete	Complete	Complete	Partial	NA	NA	NA
FM866102	Aurahs R, Grimm GW, Hemleben V, Hemleben C, Kucera M (2009) Geographical distribution of cryptic genetic types in the planktonic foraminifer Globigerinoides ruber. Molecular ecology, 18, 1692–1706.	*	1566	DS	DOC	Meteor, M69-1	*	Mediterranean Sea:Western Basin	Mediterranean Sea	39.2345	2.74333	2006-08-23	0 m	Globigerinoides ruber pink	Globigerinoides	ruber	Pink	NA	NA	ASSIGNED LVL-3	Globigerinoides	ruber ruber	I	a	1	Partial	Complete	Complete	Complete	Complete	Complete	Complete	Partial	NA	NA	NA
FM866103	Aurahs R, Grimm GW, Hemleben V, Hemleben C, Kucera M (2009) Geographical distribution of cryptic genetic types in the planktonic foraminifer Globigerinoides ruber. Molecular ecology, 18, 1692–1706.	*	1567	DS	DOC	Meteor, M69-1	*	Mediterranean Sea:Western Basin	Mediterranean Sea	39.2345	2.74333	2006-08-23	0 m	Globigerinoides ruber pink	Globigerinoides	ruber	Pink	NA	NA	ASSIGNED LVL-3	Globigerinoides	ruber ruber	I	a	1	Partial	Complete	Complete	Complete	Complete	Complete	Complete	Partial	NA	NA	NA
FM866104	Aurahs R, Grimm GW, Hemleben V, Hemleben C, Kucera M (2009) Geographical distribution of cryptic genetic types in the planktonic foraminifer Globigerinoides ruber. Molecular ecology, 18, 1692–1706.	*	1571	DS	DOC	Meteor, M69-1	*	Mediterranean Sea:Western Basin	Mediterranean Sea	39.2345	2.74333	2006-08-23	0 m	Globigerinoides ruber pink	Globigerinoides	ruber	Pink	NA	NA	ASSIGNED LVL-3	Globigerinoides	ruber ruber	I	a	1	Partial	Complete	Complete	Complete	Complete	Complete	Complete	Partial	NA	NA	NA
FM866105	Aurahs R, Grimm GW, Hemleben V, Hemleben C, Kucera M (2009) Geographical distribution of cryptic genetic types in the planktonic foraminifer Globigerinoides ruber. Molecular ecology, 18, 1692–1706.	*	1573	DS	DOC	Meteor, M69-1	*	Mediterranean Sea:Western Basin	Mediterranean Sea	39.2345	2.74333	2006-08-23	0 m	Globigerinoides ruber pink	Globigerinoides	ruber	Pink	NA	NA	ASSIGNED LVL-3	Globigerinoides	ruber ruber	I	a	1	Partial	Complete	Complete	Complete	Complete	Complete	Complete	Partial	NA	NA	NA
FM866106	Aurahs R, Grimm GW, Hemleben V, Hemleben C, Kucera M (2009) Geographical distribution of cryptic genetic types in the planktonic foraminifer Globigerinoides ruber. Molecular ecology, 18, 1692–1706.	*	1575	DS	DOC	Meteor, M69-1	*	Mediterranean Sea:Western Basin	Mediterranean Sea	39.2345	2.74333	2006-08-23	0 m	Globigerinoides ruber pink	Globigerinoides	ruber	Pink	NA	NA	ASSIGNED LVL-3	Globigerinoides	ruber ruber	I	a	1	Partial	Complete	Complete	Complete	Complete	Complete	Complete	Partial	NA	NA	NA
FM866107	Aurahs R, Grimm GW, Hemleben V, Hemleben C, Kucera M (2009) Geographical distribution of cryptic genetic types in the planktonic foraminifer Globigerinoides ruber. Molecular ecology, 18, 1692–1706.	*	1661	DS	DOC	Meteor, M69-1	*	Mediterranean Sea:Western Basin	Mediterranean Sea	38.9618	2.525	2006-08-25	0-100 m	Globigerinoides ruber pink	Globigerinoides	ruber	Pink	NA	NA	ASSIGNED LVL-3	Globigerinoides	ruber ruber	I	a	1	Partial	Complete	Complete	Complete	Complete	Complete	Complete	Partial	NA	NA	NA
FM866108	Aurahs R, Grimm GW, Hemleben V, Hemleben C, Kucera M (2009) Geographical distribution of cryptic genetic types in the planktonic foraminifer Globigerinoides ruber. Molecular ecology, 18, 1692–1706.	*	1662	DS	DOC	Meteor, M69-1	*	Mediterranean Sea:Western Basin	Mediterranean Sea	38.9618	2.525	2006-08-25	0-100 m	Globigerinoides ruber pink	Globigerinoides	ruber	Pink	NA	NA	ASSIGNED LVL-3	Globigerinoides	ruber ruber	I	a	1	Partial	Complete	Complete	Complete	Complete	Complete	Complete	Partial	NA	NA	NA
FM866109	Aurahs R, Grimm GW, Hemleben V, Hemleben C, Kucera M (2009) Geographical distribution of cryptic genetic types in the planktonic foraminifer Globigerinoides ruber. Molecular ecology, 18, 1692–1706.	*	1663	DS	DOC	Meteor, M69-1	*	Mediterranean Sea:Western Basin	Mediterranean Sea	38.9618	2.525	2006-08-25	0-100 m	Globigerinoides ruber pink	Globigerinoides	ruber	Pink	NA	NA	ASSIGNED LVL-3	Globigerinoides	ruber ruber	I	a	1	Partial	Complete	Complete	Complete	Complete	Complete	Complete	Partial	NA	NA	NA
FM866110	Aurahs R, Grimm GW, Hemleben V, Hemleben C, Kucera M (2009) Geographical distribution of cryptic genetic types in the planktonic foraminifer Globigerinoides ruber. Molecular ecology, 18, 1692–1706.	*	1664	DS	DOC	Meteor, M69-1	*	Mediterranean Sea:Western Basin	Mediterranean Sea	38.9618	2.525	2006-08-25	0-100 m	Globigerinoides ruber pink	Globigerinoides	ruber	Pink	NA	NA	ASSIGNED LVL-3	Globigerinoides	ruber ruber	I	a	1	Partial	Complete	Complete	Complete	Complete	Complete	Complete	Partial	NA	NA	NA
FM866111	Aurahs R, Grimm GW, Hemleben V, Hemleben C, Kucera M (2009) Geographical distribution of cryptic genetic types in the planktonic foraminifer Globigerinoides ruber. Molecular ecology, 18, 1692–1706.	*	1665	DS	DOC	Meteor, M69-1	*	Mediterranean Sea:Western Basin	Mediterranean Sea	38.9618	2.525	2006-08-25	0-100 m	Globigerinoides ruber pink	Globigerinoides	ruber	Pink	NA	NA	ASSIGNED LVL-3	Globigerinoides	ruber ruber	I	a	1	Partial	Complete	Complete	Complete	Complete	Complete	Complete	Partial	NA	NA	NA
FM866112	Aurahs R, Grimm GW, Hemleben V, Hemleben C, Kucera M (2009) Geographical distribution of cryptic genetic types in the planktonic foraminifer Globigerinoides ruber. Molecular ecology, 18, 1692–1706.	*	1666	DS	DOC	Meteor, M69-1	*	Mediterranean Sea:Western Basin	Mediterranean Sea	38.9618	2.525	2006-08-25	0-100 m	Globigerinoides ruber pink	Globigerinoides	ruber	Pink	NA	NA	ASSIGNED LVL-3	Globigerinoides	ruber ruber	I	a	1	Partial	Complete	Complete	Complete	Complete	Complete	Complete	Partial	NA	NA	NA
FM866113	Aurahs R, Grimm GW, Hemleben V, Hemleben C, Kucera M (2009) Geographical distribution of cryptic genetic types in the planktonic foraminifer Globigerinoides ruber. Molecular ecology, 18, 1692–1706.	*	1667	DS	DOC	Meteor, M69-1	*	Mediterranean Sea:Western Basin	Mediterranean Sea	38.9618	2.525	2006-08-25	0-100 m	Globigerinoides ruber pink	Globigerinoides	ruber	Pink	NA	NA	ASSIGNED LVL-3	Globigerinoides	ruber ruber	I	a	1	Partial	Complete	Complete	Complete	Complete	Complete	Complete	Partial	NA	NA	NA
FM866114	Aurahs R, Grimm GW, Hemleben V, Hemleben C, Kucera M (2009) Geographical distribution of cryptic genetic types in the planktonic foraminifer Globigerinoides ruber. Molecular ecology, 18, 1692–1706.	*	1668	DS	DOC	Meteor, M69-1	*	Mediterranean Sea:Western Basin	Mediterranean Sea	38.9618	2.525	2006-08-25	0-100 m	Globigerinoides ruber pink	Globigerinoides	ruber	Pink	NA	NA	ASSIGNED LVL-3	Globigerinoides	ruber ruber	I	a	1	Partial	Complete	Complete	Complete	Complete	Complete	Complete	Partial	NA	NA	NA
FM866115	Aurahs R, Grimm GW, Hemleben V, Hemleben C, Kucera M (2009) Geographical distribution of cryptic genetic types in the planktonic foraminifer Globigerinoides ruber. Molecular ecology, 18, 1692–1706.	*	1669	DS	DOC	Meteor, M69-1	*	Mediterranean Sea:Western Basin	Mediterranean Sea	38.9618	2.525	2006-08-25	0-100 m	Globigerinoides ruber pink	Globigerinoides	ruber	Pink	NA	NA	ASSIGNED LVL-3	Globigerinoides	ruber ruber	I	a	1	Partial	Complete	Complete	Complete	Complete	Complete	Partial	NA	NA	NA	NA
FM866116	Aurahs R, Grimm GW, Hemleben V, Hemleben C, Kucera M (2009) Geographical distribution of cryptic genetic types in the planktonic foraminifer Globigerinoides ruber. Molecular ecology, 18, 1692–1706.	*	1719	DS	DOC	Meteor, M71-2	*	Mediterranean Sea:Eastern Basin	Mediterranean Sea	33.7193	26.3032	2006-12-30	100-200 m	Globigerinoides ruber pink	Globigerinoides	ruber	Pink	NA	NA	ASSIGNED LVL-3	Globigerinoides	ruber ruber	I	a	1	Partial	Complete	Complete	Complete	Complete	Complete	Partial	NA	NA	NA	NA
FM866117	Aurahs R, Grimm GW, Hemleben V, Hemleben C, Kucera M (2009) Geographical distribution of cryptic genetic types in the planktonic foraminifer Globigerinoides ruber. Molecular ecology, 18, 1692–1706.	*	1733	DS	DOC	Meteor, M71-2	*	Mediterranean Sea:Eastern Basin	Mediterranean Sea	33.7193	26.3032	2006-12-30	300-500 m	Globigerinoides ruber white	Globigerinoides	ruber	Pink	NA	NA	ASSIGNED LVL-3	Globigerinoides	ruber ruber	I	a	1	Partial	Complete	Complete	Complete	Complete	Complete	Complete	Partial	NA	NA	NA
FM866118	Aurahs R, Grimm GW, Hemleben V, Hemleben C, Kucera M (2009) Geographical distribution of cryptic genetic types in the planktonic foraminifer Globigerinoides ruber. Molecular ecology, 18, 1692–1706.	*	1737	DS	DOC	Meteor, M71-2	*	Mediterranean Sea:Eastern Basin	Mediterranean Sea	33.725	26.5447	2007-01-03	0-150 m	Globigerinoides ruber white	Globigerinoides	ruber	Pink	NA	NA	ASSIGNED LVL-3	Globigerinoides	ruber ruber	I	a	1	Partial	Complete	Complete	Complete	Complete	Complete	Complete	Partial	NA	NA	NA
FM866119	Aurahs R, Grimm GW, Hemleben V, Hemleben C, Kucera M (2009) Geographical distribution of cryptic genetic types in the planktonic foraminifer Globigerinoides ruber. Molecular ecology, 18, 1692–1706.	*	1900	DS	DOC	Meteor, M71-2	*	Mediterranean Sea:Eastern Basin	Mediterranean Sea	34.4167	26.1167	2007-01-08	25-50 m	Globigerinoides ruber white	Globigerinoides	ruber	Pink	NA	NA	ASSIGNED LVL-3	Globigerinoides	ruber ruber	I	a	1	Partial	Complete	Complete	Complete	Complete	Complete	Complete	Partial	NA	NA	NA
FM866120	Aurahs R, Grimm GW, Hemleben V, Hemleben C, Kucera M (2009) Geographical distribution of cryptic genetic types in the planktonic foraminifer Globigerinoides ruber. Molecular ecology, 18, 1692–1706.	*	1932	DS	DOC	Meteor, M71-2	*	Mediterranean Sea:Eastern Basin	Mediterranean Sea	34.4167	26.1167	2007-01-08	0-25 m	Globigerinoides ruber white	Globigerinoides	ruber	Pink	NA	NA	ASSIGNED LVL-3	Globigerinoides	ruber ruber	I	a	1	Partial	Complete	Complete	Complete	Complete	Complete	Complete	Partial	NA	NA	NA
FM866121	Aurahs R, Grimm GW, Hemleben V, Hemleben C, Kucera M (2009) Geographical distribution of cryptic genetic types in the planktonic foraminifer Globigerinoides ruber. Molecular ecology, 18, 1692–1706.	*	1974	DS	DOC	Meteor, M71-2	*	Mediterranean Sea:Eastern Basin	Mediterranean Sea	34.3575	25.9728	2007-01-11	50-80 m	Globigerinoides ruber white	Globigerinoides	ruber	Pink	NA	NA	ASSIGNED LVL-3	Globigerinoides	ruber ruber	I	a	1	Partial	Complete	Complete	Complete	Complete	Complete	Complete	Partial	NA	NA	NA
FM866122	Aurahs R, Grimm GW, Hemleben V, Hemleben C, Kucera M (2009) Geographical distribution of cryptic genetic types in the planktonic foraminifer Globigerinoides ruber. Molecular ecology, 18, 1692–1706.	*	1995	DS	DOC	Meteor, M71-2	*	Mediterranean Sea:Eastern Basin	Mediterranean Sea	34.3575	25.9728	2007-01-11	50-100 m	Globigerinoides ruber white	Globigerinoides	ruber	Pink	NA	NA	ASSIGNED LVL-3	Globigerinoides	ruber ruber	I	a	1	Partial	Complete	Complete	Complete	Complete	Complete	Complete	Partial	NA	NA	NA
FM866123	Aurahs R, Grimm GW, Hemleben V, Hemleben C, Kucera M (2009) Geographical distribution of cryptic genetic types in the planktonic foraminifer Globigerinoides ruber. Molecular ecology, 18, 1692–1706.	*	2050	DS	DOC	Meteor, M71-3	*	Mediterranean Sea:Eastern Basin	Mediterranean Sea	38.3333	18.5	2007-01-21	0-100 m	Globigerinoides ruber white	Globigerinoides	ruber	Pink	NA	NA	ASSIGNED LVL-3	Globigerinoides	ruber ruber	I	a	1	Partial	Complete	Complete	Complete	Complete	Partial	NA	NA	NA	NA	NA
FM866124	Aurahs R, Grimm GW, Hemleben V, Hemleben C, Kucera M (2009) Geographical distribution of cryptic genetic types in the planktonic foraminifer Globigerinoides ruber. Molecular ecology, 18, 1692–1706.	*	2093	DS	DOC	Meteor, M71-3	*	Mediterranean Sea:Eastern Basin	Mediterranean Sea	39.1667	17.75	2007-01-24	0-100 m	Globigerinoides ruber pink	Globigerinoides	ruber	Pink	NA	NA	ASSIGNED LVL-3	Globigerinoides	ruber ruber	I	a	1	Partial	Complete	Complete	Complete	Complete	Complete	Complete	Partial	NA	NA	NA
FM866125	Aurahs R, Grimm GW, Hemleben V, Hemleben C, Kucera M (2009) Geographical distribution of cryptic genetic types in the planktonic foraminifer Globigerinoides ruber. Molecular ecology, 18, 1692–1706.	*	2126	DS	DOC	Meteor, M71-3	*	Mediterranean Sea:Eastern Basin	Mediterranean Sea	33.6667	28.9833	2007-02-01	0-100 m	Globigerinoides ruber white	Globigerinoides	ruber	Pink	NA	NA	ASSIGNED LVL-3	Globigerinoides	ruber ruber	I	a	1	Partial	Complete	Complete	Complete	Complete	Complete	Complete	Partial	NA	NA	NA
FM866126	Aurahs R, Grimm GW, Hemleben V, Hemleben C, Kucera M (2009) Geographical distribution of cryptic genetic types in the planktonic foraminifer Globigerinoides ruber. Molecular ecology, 18, 1692–1706.	*	157	DS	DOC	Poseidon, P321	*	Atlantic Ocean:Azores Region	North Atlantic Ocean	35.5005	-20.2345	2005-05-07	0-100 m	Globigerinoides ruber white	Globigerinoides	ruber	I	a	NA	ASSIGNED LVL-2	Globigerinoides	ruber albus	I	a	NA	Partial	Complete	Complete	Complete	Complete	Complete	Complete	Complete	Partial	NA	NA
FM866127	Aurahs R, Grimm GW, Hemleben V, Hemleben C, Kucera M (2009) Geographical distribution of cryptic genetic types in the planktonic foraminifer Globigerinoides ruber. Molecular ecology, 18, 1692–1706.	*	158	DS	DOC	Poseidon, P321	*	Atlantic Ocean:Azores Region	North Atlantic Ocean	35.5005	-20.2345	2005-05-07	0-100 m	Globigerinoides ruber white	Globigerinoides	ruber	I	a	NA	ASSIGNED LVL-2	Globigerinoides	ruber albus	I	a	NA	Partial	Complete	Complete	Complete	Complete	Complete	Partial	NA	NA	NA	NA
FM866128	Aurahs R, Grimm GW, Hemleben V, Hemleben C, Kucera M (2009) Geographical distribution of cryptic genetic types in the planktonic foraminifer Globigerinoides ruber. Molecular ecology, 18, 1692–1706.	*	985	DS	DOC	Meteor, M69-1	*	Atlantic Ocean:Gibraltar Region	Mediterranean Sea	35.9767	-5.85733	2006-08-13	150-200 m	Globigerinoides ruber white	Globigerinoides	ruber	I	a	NA	ASSIGNED LVL-2	Globigerinoides	ruber albus	I	a	NA	Partial	Complete	Complete	Complete	Complete	Complete	Partial	NA	NA	NA	NA
FM866129	Aurahs R, Grimm GW, Hemleben V, Hemleben C, Kucera M (2009) Geographical distribution of cryptic genetic types in the planktonic foraminifer Globigerinoides ruber. Molecular ecology, 18, 1692–1706.	*	1374	DS	DOC	Meteor, M69-1	*	Mediterranean Sea:Gibraltar Region	Mediterranean Sea	35.9167	-0.51666	2006-08-20	0-100 m	Globigerinoides ruber white	Globigerinoides	ruber	I	a	NA	ASSIGNED LVL-2	Globigerinoides	ruber albus	I	a	NA	Partial	Complete	Complete	Complete	Complete	Complete	Complete	Partial	NA	NA	NA
FM866130	Aurahs R, Grimm GW, Hemleben V, Hemleben C, Kucera M (2009) Geographical distribution of cryptic genetic types in the planktonic foraminifer Globigerinoides ruber. Molecular ecology, 18, 1692–1706.	*	1408	DS	DOC	Meteor, M69-1	*	Mediterranean Sea:Gibraltar Region	Mediterranean Sea	35.9167	-0.51666	2006-08-20	0-100 m	Globigerinoides ruber white	Globigerinoides	ruber	I	a	NA	ASSIGNED LVL-2	Globigerinoides	ruber albus	I	a	NA	Partial	Complete	Complete	Complete	Complete	Complete	Complete	Partial	NA	NA	NA
FM866131	Aurahs R, Grimm GW, Hemleben V, Hemleben C, Kucera M (2009) Geographical distribution of cryptic genetic types in the planktonic foraminifer Globigerinoides ruber. Molecular ecology, 18, 1692–1706.	*	1738	DS	DOC	Meteor, M71-2	*	Mediterranean Sea:Eastern Basin	Mediterranean Sea	33.725	26.5447	2007-01-03	0-150 m	Globigerinoides ruber white	Globigerinoides	ruber	I	a	NA	ASSIGNED LVL-2	Globigerinoides	ruber albus	I	a	NA	Partial	Complete	Complete	Complete	Complete	Complete	Partial	NA	NA	NA	NA
FM866132	Aurahs R, Grimm GW, Hemleben V, Hemleben C, Kucera M (2009) Geographical distribution of cryptic genetic types in the planktonic foraminifer Globigerinoides ruber. Molecular ecology, 18, 1692–1706.	*	1768	DS	DOC	Meteor, M71-2	*	Mediterranean Sea:Eastern Basin	Mediterranean Sea	34.5168	26.2343	2007-01-06	100-200 m	Globigerinoides ruber white	Globigerinoides	ruber	I	a	NA	ASSIGNED LVL-2	Globigerinoides	ruber albus	I	a	NA	Partial	Complete	Complete	Complete	Complete	Complete	Complete	Partial	NA	NA	NA
FM866133	Aurahs R, Grimm GW, Hemleben V, Hemleben C, Kucera M (2009) Geographical distribution of cryptic genetic types in the planktonic foraminifer Globigerinoides ruber. Molecular ecology, 18, 1692–1706.	*	1777	DS	DOC	Meteor, M71-2	*	Mediterranean Sea:Eastern Basin	Mediterranean Sea	34.5168	26.2343	2007-01-06	50-100 m	Globigerinoides ruber white	Globigerinoides	ruber	NA	NA	NA	ASSIGNED LVL-2	Globigerinoides	ruber albus	I	a	NA	NA	NA	NA	NA	NA	NA	Partial	Complete	Partial	NA	NA
FM866134	Aurahs R, Grimm GW, Hemleben V, Hemleben C, Kucera M (2009) Geographical distribution of cryptic genetic types in the planktonic foraminifer Globigerinoides ruber. Molecular ecology, 18, 1692–1706.	*	1828	DS	DOC	Meteor, M71-2	*	Mediterranean Sea:Eastern Basin	Mediterranean Sea	34.518	26.2673	2007-01-06	200-300 m	Globigerinoides ruber white	Globigerinoides	ruber	I	a	NA	ASSIGNED LVL-2	Globigerinoides	ruber albus	I	a	NA	Partial	Complete	Complete	Complete	Complete	Complete	Complete	Partial	NA	NA	NA
FM866135	Aurahs R, Grimm GW, Hemleben V, Hemleben C, Kucera M (2009) Geographical distribution of cryptic genetic types in the planktonic foraminifer Globigerinoides ruber. Molecular ecology, 18, 1692–1706.	*	1885	DS	DOC	Meteor, M71-2	*	Mediterranean Sea:Eastern Basin	Mediterranean Sea	34.4167	26.1167	2007-01-08	200-300 m	Globigerinoides ruber white	Globigerinoides	ruber	I	a	NA	ASSIGNED LVL-2	Globigerinoides	ruber albus	I	a	NA	Partial	Complete	Complete	Complete	Complete	Complete	Partial	NA	NA	NA	NA
FM866136	Aurahs R, Grimm GW, Hemleben V, Hemleben C, Kucera M (2009) Geographical distribution of cryptic genetic types in the planktonic foraminifer Globigerinoides ruber. Molecular ecology, 18, 1692–1706.	*	1887	DS	DOC	Meteor, M71-2	*	Mediterranean Sea:Eastern Basin	Mediterranean Sea	34.4167	26.1167	2007-01-08	200-300 m	Globigerinoides ruber white	Globigerinoides	ruber	I	a	NA	ASSIGNED LVL-2	Globigerinoides	ruber albus	I	a	NA	Partial	Complete	Complete	Complete	Complete	Complete	Partial	NA	NA	NA	NA
FM866137	Aurahs R, Grimm GW, Hemleben V, Hemleben C, Kucera M (2009) Geographical distribution of cryptic genetic types in the planktonic foraminifer Globigerinoides ruber. Molecular ecology, 18, 1692–1706.	*	1516	DS	DOC	Meteor, M69-1	*	Mediterranean Sea:Western Basin	Mediterranean Sea	38.9163	3.14983	2006-08-22	0-100 m	Globigerinoides ruber white	Globigerinoides	ruber	II	b	NA	ASSIGNED LVL-2	Globigerinoides	tenellus	I	a	NA	Partial	Complete	Complete	Complete	Complete	Complete	Partial	NA	NA	NA	NA
FM866138	Aurahs R, Grimm GW, Hemleben V, Hemleben C, Kucera M (2009) Geographical distribution of cryptic genetic types in the planktonic foraminifer Globigerinoides ruber. Molecular ecology, 18, 1692–1706.	*	1517	DS	DOC	Meteor, M69-1	*	Mediterranean Sea:Western Basin	Mediterranean Sea	38.9163	3.14983	2006-08-22	0-100 m	Globigerinoides ruber white	Globigerinoides	ruber	II	b	NA	ASSIGNED LVL-3	Globigerinoides	tenellus	I	a	1	Partial	Complete	Complete	Complete	Complete	Complete	Complete	Complete	Partial	NA	NA
FM866139	Aurahs R, Grimm GW, Hemleben V, Hemleben C, Kucera M (2009) Geographical distribution of cryptic genetic types in the planktonic foraminifer Globigerinoides ruber. Molecular ecology, 18, 1692–1706.	*	1518	DS	DOC	Meteor, M69-1	*	Mediterranean Sea:Western Basin	Mediterranean Sea	38.9163	3.14983	2006-08-22	0-100 m	Globigerinoides ruber white	Globigerinoides	ruber	II	b	NA	ASSIGNED LVL-3	Globigerinoides	tenellus	I	a	1	Partial	Complete	Complete	Complete	Complete	Complete	Complete	Complete	Partial	NA	NA
FM866140	Aurahs R, Grimm GW, Hemleben V, Hemleben C, Kucera M (2009) Geographical distribution of cryptic genetic types in the planktonic foraminifer Globigerinoides ruber. Molecular ecology, 18, 1692–1706.	*	1520	DS	DOC	Meteor, M69-1	*	Mediterranean Sea:Western Basin	Mediterranean Sea	38.9163	3.14983	2006-08-22	0-100 m	Globigerinoides ruber white	Globigerinoides	ruber	II	b	NA	ASSIGNED LVL-3	Globigerinoides	tenellus	I	a	1	Partial	Complete	Complete	Complete	Complete	Complete	Complete	Complete	Partial	NA	NA
FM866142	Aurahs R, Grimm GW, Hemleben V, Hemleben C, Kucera M (2009) Geographical distribution of cryptic genetic types in the planktonic foraminifer Globigerinoides ruber. Molecular ecology, 18, 1692–1706.	*	1541	DS	DOC	Meteor, M69-1	*	Mediterranean Sea:Western Basin	Mediterranean Sea	39.1128	2.75033	2006-08-23	0 m	Globigerinoides ruber white	Globigerinoides	ruber	II	b	NA	ASSIGNED LVL-3	Globigerinoides	tenellus	I	a	1	NA	NA	NA	NA	NA	Partial	Complete	Complete	Partial	NA	NA
FM866143	Aurahs R, Grimm GW, Hemleben V, Hemleben C, Kucera M (2009) Geographical distribution of cryptic genetic types in the planktonic foraminifer Globigerinoides ruber. Molecular ecology, 18, 1692–1706.	*	1547	DS	DOC	Meteor, M69-1	*	Mediterranean Sea:Western Basin	Mediterranean Sea	39.2345	2.74333	2006-08-23	0 m	Globigerinoides ruber white	Globigerinoides	ruber	II	b	NA	ASSIGNED LVL-2	Globigerinoides	tenellus	I	a	NA	Partial	Complete	Complete	Complete	Complete	Complete	Partial	NA	NA	NA	NA
FM866144	Aurahs R, Grimm GW, Hemleben V, Hemleben C, Kucera M (2009) Geographical distribution of cryptic genetic types in the planktonic foraminifer Globigerinoides ruber. Molecular ecology, 18, 1692–1706.	*	1551	DS	DOC	Meteor, M69-1	*	Mediterranean Sea:Western Basin	Mediterranean Sea	39.2345	2.74333	2006-08-23	0 m	Globigerinoides ruber white	Globigerinoides	ruber	II	b	NA	ASSIGNED LVL-3	Globigerinoides	tenellus	I	a	1	NA	NA	NA	NA	NA	Partial	Complete	Complete	Partial	NA	NA
FM866145	Aurahs R, Grimm GW, Hemleben V, Hemleben C, Kucera M (2009) Geographical distribution of cryptic genetic types in the planktonic foraminifer Globigerinoides ruber. Molecular ecology, 18, 1692–1706.	*	1656	DS	DOC	Meteor, M69-1	*	Mediterranean Sea:Western Basin	Mediterranean Sea	38.9618	2.525	2006-08-25	100-200 m	Globigerinoides ruber white	Globigerinoides	ruber	II	b	NA	ASSIGNED LVL-2	Globigerinoides	tenellus	I	a	NA	Partial	Complete	Complete	Complete	Complete	Complete	Partial	NA	NA	NA	NA
FM866148	Aurahs R, Grimm GW, Hemleben V, Hemleben C, Kucera M (2009) Geographical distribution of cryptic genetic types in the planktonic foraminifer Globigerinoides ruber. Molecular ecology, 18, 1692–1706.	*	1996	DS	DOC	Meteor, M71-2	*	Mediterranean Sea:Eastern Basin	Mediterranean Sea	34.3575	25.9728	2007-01-11	50-100 m	Globigerinoides ruber white	Globigerinoides	ruber	II	b	NA	ASSIGNED LVL-3	Globigerinoides	tenellus	I	a	1	NA	NA	NA	NA	NA	NA	Partial	Complete	Partial	NA	NA
FM866149	Aurahs R, Grimm GW, Hemleben V, Hemleben C, Kucera M (2009) Geographical distribution of cryptic genetic types in the planktonic foraminifer Globigerinoides ruber. Molecular ecology, 18, 1692–1706.	*	2085	DS	DOC	Meteor, M71-3	*	Mediterranean Sea:Eastern Basin	Mediterranean Sea	38.3333	18.5	2007-01-24	0-100 m	Globigerinoides ruber white	Globigerinoides	ruber	II	b	NA	ASSIGNED LVL-3	Globigerinoides	tenellus	I	a	1	NA	NA	NA	NA	NA	NA	Partial	Complete	Partial	NA	NA
FM866150	Aurahs R, Grimm GW, Hemleben V, Hemleben C, Kucera M (2009) Geographical distribution of cryptic genetic types in the planktonic foraminifer Globigerinoides ruber. Molecular ecology, 18, 1692–1706.	*	1	DS	DOC	Poseidon, P321	*	Atlantik Ocean: Canary Region	North Atlantic Ocean	29.9833	-19.8833	2005-05-03	20-40 m	Globigerinoides ruber white	Globigerinoides	elongatus	II	a	2	ASSIGNED LVL-3	Globigerinoides	elongatus	I	a	1	Partial	Complete	Complete	Complete	Complete	Complete	Partial	NA	NA	NA	NA
FM866151	Aurahs R, Grimm GW, Hemleben V, Hemleben C, Kucera M (2009) Geographical distribution of cryptic genetic types in the planktonic foraminifer Globigerinoides ruber. Molecular ecology, 18, 1692–1706.	*	5	DS	DOC	Poseidon, P321	*	Atlantik Ocean: Canary Region	North Atlantic Ocean	29.9833	-19.8833	2005-05-03	20-40 m	Globigerinoides ruber white	Globigerinoides	elongatus	II	a	1	ASSIGNED LVL-3	Globigerinoides	elongatus	I	a	3	Partial	Complete	Complete	Complete	Complete	Complete	Partial	NA	NA	NA	NA
FM866152	Aurahs R, Grimm GW, Hemleben V, Hemleben C, Kucera M (2009) Geographical distribution of cryptic genetic types in the planktonic foraminifer Globigerinoides ruber. Molecular ecology, 18, 1692–1706.	*	7	DS	DOC	Poseidon, P321	*	Atlantik Ocean: Canary Region	North Atlantic Ocean	29.9833	-19.8833	2005-05-03	20-40 m	Globigerinoides ruber white	Globigerinoides	elongatus	II	a	1	ASSIGNED LVL-3	Globigerinoides	elongatus	I	a	3	NA	Partial	Complete	Complete	Complete	Complete	Partial	NA	NA	NA	NA
FM866153	Aurahs R, Grimm GW, Hemleben V, Hemleben C, Kucera M (2009) Geographical distribution of cryptic genetic types in the planktonic foraminifer Globigerinoides ruber. Molecular ecology, 18, 1692–1706.	*	9	DS	DOC	Poseidon, P321	*	Atlantik Ocean: Canary Region	North Atlantic Ocean	29.9833	-19.8833	2005-05-03	60-80 m	Globigerinoides ruber white	Globigerinoides	elongatus	II	a	1	ASSIGNED LVL-3	Globigerinoides	elongatus	I	a	3	Partial	Complete	Complete	Complete	Complete	Complete	Partial	NA	NA	NA	NA
FM866154	Aurahs R, Grimm GW, Hemleben V, Hemleben C, Kucera M (2009) Geographical distribution of cryptic genetic types in the planktonic foraminifer Globigerinoides ruber. Molecular ecology, 18, 1692–1706.	*	19	DS	DOC	Poseidon, P321	*	Atlantik Ocean: Canary Region	North Atlantic Ocean	29.9833	-19.8833	2005-05-03	60-80 m	Globigerinoides ruber white	Globigerinoides	elongatus	II	a	2	ASSIGNED LVL-3	Globigerinoides	elongatus	I	a	1	Partial	Complete	Complete	Complete	Complete	Complete	Complete	Complete	Partial	NA	NA
FM866155	Aurahs R, Grimm GW, Hemleben V, Hemleben C, Kucera M (2009) Geographical distribution of cryptic genetic types in the planktonic foraminifer Globigerinoides ruber. Molecular ecology, 18, 1692–1706.	*	23	DS	DOC	Poseidon, P321	*	Atlantik Ocean: Canary Region	North Atlantic Ocean	29.9833	-19.8833	2005-05-03	0-20 m	Globigerinoides ruber white	Globigerinoides	elongatus	II	a	1	ASSIGNED LVL-3	Globigerinoides	elongatus	I	a	3	Partial	Complete	Complete	Complete	Complete	Complete	Complete	Complete	Partial	NA	NA
FM866156	Aurahs R, Grimm GW, Hemleben V, Hemleben C, Kucera M (2009) Geographical distribution of cryptic genetic types in the planktonic foraminifer Globigerinoides ruber. Molecular ecology, 18, 1692–1706.	*	25	DS	DOC	Poseidon, P321	*	Atlantik Ocean: Canary Region	North Atlantic Ocean	29.9833	-19.8833	2005-05-03	0-20 m	Globigerinoides ruber	Globigerinoides	elongatus	II	a	2	ASSIGNED LVL-3	Globigerinoides	elongatus	I	a	1	Partial	Complete	Complete	Complete	Complete	Complete	Partial	NA	NA	NA	NA
FM866157	Aurahs R, Grimm GW, Hemleben V, Hemleben C, Kucera M (2009) Geographical distribution of cryptic genetic types in the planktonic foraminifer Globigerinoides ruber. Molecular ecology, 18, 1692–1706.	*	33	DS	DOC	Poseidon, P321	*	Atlantik Ocean: Canary Region	North Atlantic Ocean	29.9833	-19.8833	2005-05-03	40-60 m	Globigerinoides ruber white	Globigerinoides	elongatus	II	a	1	ASSIGNED LVL-3	Globigerinoides	elongatus	I	a	3	Partial	Complete	Complete	Complete	Complete	Complete	Complete	Complete	Partial	NA	NA
FM866158	Aurahs R, Grimm GW, Hemleben V, Hemleben C, Kucera M (2009) Geographical distribution of cryptic genetic types in the planktonic foraminifer Globigerinoides ruber. Molecular ecology, 18, 1692–1706.	*	50	DS	DOC	Poseidon, P321	*	Atlantik Ocean: Canary Region	North Atlantic Ocean	30.6092	-21.4637	2005-05-04	0-20 m	Globigerinoides ruber white	Globigerinoides	elongatus	II	a	1	ASSIGNED LVL-3	Globigerinoides	elongatus	I	a	3	Partial	Complete	Complete	Complete	Complete	Complete	Complete	Complete	Partial	NA	NA
FM866159	Aurahs R, Grimm GW, Hemleben V, Hemleben C, Kucera M (2009) Geographical distribution of cryptic genetic types in the planktonic foraminifer Globigerinoides ruber. Molecular ecology, 18, 1692–1706.	*	75	DS	DOC	Poseidon, P321	*	Atlantik Ocean: Canary Region	North Atlantic Ocean	33	-22	2005-05-06	0-100 m	Globigerinoides ruber white	Globigerinoides	elongatus	II	a	1	ASSIGNED LVL-3	Globigerinoides	elongatus	I	a	3	Partial	Complete	Complete	Complete	Complete	Complete	Complete	Complete	Partial	NA	NA
FM866160	Aurahs R, Grimm GW, Hemleben V, Hemleben C, Kucera M (2009) Geographical distribution of cryptic genetic types in the planktonic foraminifer Globigerinoides ruber. Molecular ecology, 18, 1692–1706.	*	167	DS	DOC	Poseidon, P334	*	Atlantik Ocean: Canary Region	North Atlantic Ocean	33	-20	2006-03-18	0-100 m	Globigerinoides ruber white	Globigerinoides	elongatus	II	a	2	ASSIGNED LVL-3	Globigerinoides	elongatus	I	a	1	Partial	Complete	Complete	Complete	Complete	Complete	Complete	Complete	Partial	NA	NA
FM866161	Aurahs R, Grimm GW, Hemleben V, Hemleben C, Kucera M (2009) Geographical distribution of cryptic genetic types in the planktonic foraminifer Globigerinoides ruber. Molecular ecology, 18, 1692–1706.	*	168	DS	DOC	Poseidon, P334	*	Atlantik Ocean: Canary Region	North Atlantic Ocean	33	-20	2006-03-18	0-100 m	Globigerinoides ruber white	Globigerinoides	elongatus	II	a	2	ASSIGNED LVL-3	Globigerinoides	elongatus	I	a	1	Partial	Complete	Complete	Complete	Complete	Complete	Complete	Complete	Partial	NA	NA
FM866162	Aurahs R, Grimm GW, Hemleben V, Hemleben C, Kucera M (2009) Geographical distribution of cryptic genetic types in the planktonic foraminifer Globigerinoides ruber. Molecular ecology, 18, 1692–1706.	*	169	DS	DOC	Poseidon, P334	*	Atlantik Ocean: Canary Region	North Atlantic Ocean	33	-20	2006-03-18	0-100 m	Globigerinoides ruber white	Globigerinoides	elongatus	II	a	1	ASSIGNED LVL-3	Globigerinoides	elongatus	I	a	3	Partial	Complete	Complete	Complete	Complete	Complete	Complete	Complete	Partial	NA	NA
FM866163	Aurahs R, Grimm GW, Hemleben V, Hemleben C, Kucera M (2009) Geographical distribution of cryptic genetic types in the planktonic foraminifer Globigerinoides ruber. Molecular ecology, 18, 1692–1706.	*	171	DS	DOC	Poseidon, P334	*	Atlantik Ocean: Canary Region	North Atlantic Ocean	33	-20	2006-03-18	0-100 m	Globigerinoides ruber white	Globigerinoides	elongatus	II	a	1	ASSIGNED LVL-3	Globigerinoides	elongatus	I	a	3	Partial	Complete	Complete	Complete	Complete	Complete	Complete	Complete	Partial	NA	NA
FM866164	Aurahs R, Grimm GW, Hemleben V, Hemleben C, Kucera M (2009) Geographical distribution of cryptic genetic types in the planktonic foraminifer Globigerinoides ruber. Molecular ecology, 18, 1692–1706.	*	172	DS	DOC	Poseidon, P334	*	Atlantik Ocean: Canary Region	North Atlantic Ocean	33	-20	2006-03-18	0-100 m	Globigerinoides ruber white	Globigerinoides	elongatus	II	a	1	ASSIGNED LVL-3	Globigerinoides	elongatus	I	a	3	Partial	Complete	Complete	Complete	Complete	Complete	Complete	Complete	Partial	NA	NA
FM866165	Aurahs R, Grimm GW, Hemleben V, Hemleben C, Kucera M (2009) Geographical distribution of cryptic genetic types in the planktonic foraminifer Globigerinoides ruber. Molecular ecology, 18, 1692–1706.	*	180	DS	DOC	Poseidon, P334	*	Atlantik Ocean: Canary Region	North Atlantic Ocean	33	-20	2006-03-18	0-100 m	Globigerinoides ruber white	Globigerinoides	elongatus	II	a	1	ASSIGNED LVL-3	Globigerinoides	elongatus	I	a	3	Partial	Complete	Complete	Complete	Complete	Complete	Complete	Complete	Partial	NA	NA
FM866166	Aurahs R, Grimm GW, Hemleben V, Hemleben C, Kucera M (2009) Geographical distribution of cryptic genetic types in the planktonic foraminifer Globigerinoides ruber. Molecular ecology, 18, 1692–1706.	*	184	DS	DOC	Poseidon, P334	*	Atlantik Ocean: Canary Region	North Atlantic Ocean	33	-20	2006-03-18	0-100 m	Globigerinoides ruber white	Globigerinoides	elongatus	II	a	NA	ASSIGNED LVL-2	Globigerinoides	elongatus	I	a	NA	NA	NA	NA	NA	NA	Partial	Complete	Complete	Partial	NA	NA
FM866167	Aurahs R, Grimm GW, Hemleben V, Hemleben C, Kucera M (2009) Geographical distribution of cryptic genetic types in the planktonic foraminifer Globigerinoides ruber. Molecular ecology, 18, 1692–1706.	*	185	DS	DOC	Poseidon, P334	*	Atlantik Ocean: Canary Region	North Atlantic Ocean	33	-20	2006-03-18	0-100 m	Globigerinoides ruber white	Globigerinoides	elongatus	II	a	1	ASSIGNED LVL-3	Globigerinoides	elongatus	I	a	3	Partial	Complete	Complete	Complete	Complete	Complete	Complete	Complete	Partial	NA	NA
FM866168	Aurahs R, Grimm GW, Hemleben V, Hemleben C, Kucera M (2009) Geographical distribution of cryptic genetic types in the planktonic foraminifer Globigerinoides ruber. Molecular ecology, 18, 1692–1706.	*	186	DS	DOC	Poseidon, P334	*	Atlantik Ocean: Canary Region	North Atlantic Ocean	33	-20	2006-03-18	0-100 m	Globigerinoides ruber white	Globigerinoides	elongatus	II	a	2	ASSIGNED LVL-3	Globigerinoides	elongatus	I	a	1	Partial	Complete	Complete	Complete	Complete	Complete	Complete	Complete	Partial	NA	NA
FM866169	Aurahs R, Grimm GW, Hemleben V, Hemleben C, Kucera M (2009) Geographical distribution of cryptic genetic types in the planktonic foraminifer Globigerinoides ruber. Molecular ecology, 18, 1692–1706.	*	211	DS	DOC	Poseidon, P334	*	Atlantik Ocean: Canary Region	North Atlantic Ocean	33	-20	2006-03-18	0 m	Globigerinoides ruber white	Globigerinoides	elongatus	II	a	1	ASSIGNED LVL-3	Globigerinoides	elongatus	I	a	3	Partial	Complete	Complete	Complete	Complete	Complete	Complete	Complete	Partial	NA	NA
FM866170	Aurahs R, Grimm GW, Hemleben V, Hemleben C, Kucera M (2009) Geographical distribution of cryptic genetic types in the planktonic foraminifer Globigerinoides ruber. Molecular ecology, 18, 1692–1706.	*	212	DS	DOC	Poseidon, P334	*	Atlantik Ocean: Canary Region	North Atlantic Ocean	33	-20	2006-03-18	0 m	Globigerinoides ruber white	Globigerinoides	elongatus	II	a	1	ASSIGNED LVL-3	Globigerinoides	elongatus	I	a	3	Partial	Complete	Complete	Complete	Complete	Complete	Complete	Complete	Partial	NA	NA
FM866171	Aurahs R, Grimm GW, Hemleben V, Hemleben C, Kucera M (2009) Geographical distribution of cryptic genetic types in the planktonic foraminifer Globigerinoides ruber. Molecular ecology, 18, 1692–1706.	*	213	DS	DOC	Poseidon, P334	*	Atlantik Ocean: Canary Region	North Atlantic Ocean	33	-20	2006-03-18	0 m	Globigerinoides ruber white	Globigerinoides	elongatus	II	a	1	ASSIGNED LVL-3	Globigerinoides	elongatus	I	a	3	Partial	Complete	Complete	Complete	Complete	Complete	Complete	Complete	Partial	NA	NA
FM866172	Aurahs R, Grimm GW, Hemleben V, Hemleben C, Kucera M (2009) Geographical distribution of cryptic genetic types in the planktonic foraminifer Globigerinoides ruber. Molecular ecology, 18, 1692–1706.	*	215	DS	DOC	Poseidon, P334	*	Atlantik Ocean: Canary Region	North Atlantic Ocean	33	-20	2006-03-18	0 m	Globigerinoides ruber white	Globigerinoides	elongatus	II	a	1	ASSIGNED LVL-3	Globigerinoides	elongatus	I	a	3	Partial	Complete	Complete	Complete	Complete	Complete	Complete	Complete	Partial	NA	NA
FM866173	Aurahs R, Grimm GW, Hemleben V, Hemleben C, Kucera M (2009) Geographical distribution of cryptic genetic types in the planktonic foraminifer Globigerinoides ruber. Molecular ecology, 18, 1692–1706.	*	216	DS	DOC	Poseidon, P334	*	Atlantik Ocean: Canary Region	North Atlantic Ocean	33	-20	2006-03-18	0 m	Globigerinoides ruber white	Globigerinoides	elongatus	II	a	2	ASSIGNED LVL-3	Globigerinoides	elongatus	I	a	1	Partial	Complete	Complete	Complete	Complete	Complete	Complete	Complete	Partial	NA	NA
FM866174	Aurahs R, Grimm GW, Hemleben V, Hemleben C, Kucera M (2009) Geographical distribution of cryptic genetic types in the planktonic foraminifer Globigerinoides ruber. Molecular ecology, 18, 1692–1706.	*	217	DS	DOC	Poseidon, P334	*	Atlantik Ocean: Canary Region	North Atlantic Ocean	33	-20	2006-03-18	0 m	Globigerinoides ruber white	Globigerinoides	elongatus	II	a	1	ASSIGNED LVL-3	Globigerinoides	elongatus	I	a	3	Partial	Complete	Complete	Complete	Complete	Complete	Complete	Complete	Partial	NA	NA
FM866175	Aurahs R, Grimm GW, Hemleben V, Hemleben C, Kucera M (2009) Geographical distribution of cryptic genetic types in the planktonic foraminifer Globigerinoides ruber. Molecular ecology, 18, 1692–1706.	*	218	DS	DOC	Poseidon, P334	*	Atlantik Ocean: Canary Region	North Atlantic Ocean	33	-20	2006-03-18	0 m	Globigerinoides ruber white	Globigerinoides	elongatus	II	a	1	ASSIGNED LVL-3	Globigerinoides	elongatus	I	a	3	Partial	Complete	Complete	Complete	Complete	Complete	Complete	Complete	Partial	NA	NA
FM866176	Aurahs R, Grimm GW, Hemleben V, Hemleben C, Kucera M (2009) Geographical distribution of cryptic genetic types in the planktonic foraminifer Globigerinoides ruber. Molecular ecology, 18, 1692–1706.	*	219	DS	DOC	Poseidon, P334	*	Atlantik Ocean: Canary Region	North Atlantic Ocean	33	-20	2006-03-18	0 m	Globigerinoides ruber white	Globigerinoides	elongatus	II	a	NA	ASSIGNED LVL-2	Globigerinoides	elongatus	I	a	NA	NA	NA	NA	Partial	Complete	Complete	Complete	Complete	Partial	NA	NA
FM866177	Aurahs R, Grimm GW, Hemleben V, Hemleben C, Kucera M (2009) Geographical distribution of cryptic genetic types in the planktonic foraminifer Globigerinoides ruber. Molecular ecology, 18, 1692–1706.	*	236	DS	DOC	Poseidon, P334	*	Atlantik Ocean: Canary Region	North Atlantic Ocean	34.3333	-20	2006-03-18	0 m	Globigerinoides ruber white	Globigerinoides	elongatus	II	a	1	ASSIGNED LVL-3	Globigerinoides	elongatus	I	a	3	Partial	Complete	Complete	Complete	Complete	Complete	Complete	Complete	Partial	NA	NA
FM866178	Aurahs R, Grimm GW, Hemleben V, Hemleben C, Kucera M (2009) Geographical distribution of cryptic genetic types in the planktonic foraminifer Globigerinoides ruber. Molecular ecology, 18, 1692–1706.	*	238	DS	DOC	Poseidon, P334	*	Atlantik Ocean: Canary Region	North Atlantic Ocean	34.3333	-20	2006-03-18	0 m	Globigerinoides ruber white	Globigerinoides	elongatus	II	a	1	ASSIGNED LVL-3	Globigerinoides	elongatus	I	a	3	Partial	Complete	Complete	Complete	Complete	Complete	Complete	Complete	Partial	NA	NA
FM866179	Aurahs R, Grimm GW, Hemleben V, Hemleben C, Kucera M (2009) Geographical distribution of cryptic genetic types in the planktonic foraminifer Globigerinoides ruber. Molecular ecology, 18, 1692–1706.	*	249	DS	DOC	Poseidon, P334	*	Atlantik Ocean: Canary Region	North Atlantic Ocean	34.3333	-20	2006-03-19	0 m	Globigerinoides ruber white	Globigerinoides	elongatus	II	a	1	ASSIGNED LVL-3	Globigerinoides	elongatus	I	a	3	Partial	Complete	Complete	Complete	Complete	Complete	Complete	Complete	Partial	NA	NA
FM866180	Aurahs R, Grimm GW, Hemleben V, Hemleben C, Kucera M (2009) Geographical distribution of cryptic genetic types in the planktonic foraminifer Globigerinoides ruber. Molecular ecology, 18, 1692–1706.	*	250	DS	DOC	Poseidon, P334	*	Atlantik Ocean: Canary Region	North Atlantic Ocean	34.3333	-20	2006-03-19	0 m	Globigerinoides ruber white	Globigerinoides	elongatus	II	a	1	ASSIGNED LVL-3	Globigerinoides	elongatus	I	a	3	Partial	Complete	Complete	Complete	Complete	Complete	Complete	Complete	Partial	NA	NA
FM866181	Aurahs R, Grimm GW, Hemleben V, Hemleben C, Kucera M (2009) Geographical distribution of cryptic genetic types in the planktonic foraminifer Globigerinoides ruber. Molecular ecology, 18, 1692–1706.	*	251	DS	DOC	Poseidon, P334	*	Atlantik Ocean: Canary Region	North Atlantic Ocean	34.3333	-20	2006-03-19	0 m	Globigerinoides ruber white	Globigerinoides	elongatus	II	a	2	ASSIGNED LVL-3	Globigerinoides	elongatus	I	a	1	Partial	Complete	Complete	Complete	Complete	Complete	Complete	Complete	Partial	NA	NA
FM866182	Aurahs R, Grimm GW, Hemleben V, Hemleben C, Kucera M (2009) Geographical distribution of cryptic genetic types in the planktonic foraminifer Globigerinoides ruber. Molecular ecology, 18, 1692–1706.	*	264	DS	DOC	Poseidon, P334	*	Atlantik Ocean: Canary Region	North Atlantic Ocean	34.54	-20	2006-03-19	0 m	Globigerinoides ruber white	Globigerinoides	elongatus	II	a	1	ASSIGNED LVL-3	Globigerinoides	elongatus	I	a	3	Partial	Complete	Complete	Complete	Complete	Complete	Complete	Complete	Partial	NA	NA
FM866183	Aurahs R, Grimm GW, Hemleben V, Hemleben C, Kucera M (2009) Geographical distribution of cryptic genetic types in the planktonic foraminifer Globigerinoides ruber. Molecular ecology, 18, 1692–1706.	*	265	DS	DOC	Poseidon, P334	*	Atlantik Ocean: Canary Region	North Atlantic Ocean	34.54	-20	2006-03-19	0 m	Globigerinoides ruber white	Globigerinoides	elongatus	II	a	1	ASSIGNED LVL-3	Globigerinoides	elongatus	I	a	3	Partial	Complete	Complete	Complete	Complete	Complete	Partial	NA	NA	NA	NA
FM866184	Aurahs R, Grimm GW, Hemleben V, Hemleben C, Kucera M (2009) Geographical distribution of cryptic genetic types in the planktonic foraminifer Globigerinoides ruber. Molecular ecology, 18, 1692–1706.	*	269	DS	DOC	Poseidon, P334	*	Atlantik Ocean: Canary Region	North Atlantic Ocean	34.9	-20	2006-03-19	0 m	Globigerinoides ruber white	Globigerinoides	elongatus	II	a	NA	ASSIGNED LVL-2	Globigerinoides	elongatus	I	a	NA	NA	NA	NA	NA	NA	NA	Partial	Complete	Partial	NA	NA
FM866185	Aurahs R, Grimm GW, Hemleben V, Hemleben C, Kucera M (2009) Geographical distribution of cryptic genetic types in the planktonic foraminifer Globigerinoides ruber. Molecular ecology, 18, 1692–1706.	*	408	DS	DOC	Poseidon, P334	*	Atlantik Ocean: Gibraltar Region	North Atlantic Ocean	36.0167	-8.5	2006-03-24	0 m	Globigerinoides ruber white	Globigerinoides	elongatus	II	a	NA	ASSIGNED LVL-2	Globigerinoides	elongatus	I	a	NA	NA	NA	NA	NA	NA	Partial	Complete	Complete	Partial	NA	NA
FM866186	Aurahs R, Grimm GW, Hemleben V, Hemleben C, Kucera M (2009) Geographical distribution of cryptic genetic types in the planktonic foraminifer Globigerinoides ruber. Molecular ecology, 18, 1692–1706.	*	887	DS	DOC	Meteor, M69-1	*	Atlantik Ocean: Canary Region	North Atlantic Ocean	30.5807	-12.3793	2006-08-10	0-100 m	Globigerinoides ruber white	Globigerinoides	elongatus	II	a	2	ASSIGNED LVL-3	Globigerinoides	elongatus	I	a	1	Partial	Complete	Complete	Complete	Complete	Complete	Partial	NA	NA	NA	NA
FM866187	Aurahs R, Grimm GW, Hemleben V, Hemleben C, Kucera M (2009) Geographical distribution of cryptic genetic types in the planktonic foraminifer Globigerinoides ruber. Molecular ecology, 18, 1692–1706.	*	905	DS	DOC	Meteor, M69-1	*	Atlantik Ocean: Gibraltar Region	North Atlantic Ocean	33.0065	-9.07866	2006-08-11	0 m	Globigerinoides ruber white	Globigerinoides	elongatus	II	a	1	ASSIGNED LVL-3	Globigerinoides	elongatus	I	a	3	Partial	Complete	Complete	Complete	Complete	Complete	Partial	NA	NA	NA	NA
FM866188	Aurahs R, Grimm GW, Hemleben V, Hemleben C, Kucera M (2009) Geographical distribution of cryptic genetic types in the planktonic foraminifer Globigerinoides ruber. Molecular ecology, 18, 1692–1706.	*	920	DS	DOC	Meteor, M69-1	*	Atlantik Ocean: Gibraltar Region	North Atlantic Ocean	33.3227	-8.768	2006-08-11	0 m	Globigerinoides ruber white	Globigerinoides	elongatus	II	a	1	ASSIGNED LVL-3	Globigerinoides	elongatus	I	a	3	Partial	Complete	Complete	Complete	Complete	Complete	Partial	NA	NA	NA	NA
FM866189	Aurahs R, Grimm GW, Hemleben V, Hemleben C, Kucera M (2009) Geographical distribution of cryptic genetic types in the planktonic foraminifer Globigerinoides ruber. Molecular ecology, 18, 1692–1706.	*	960	DS	DOC	Meteor, M69-1	*	Atlantik Ocean: Gibraltar Region	Mediterranean Sea	35.975	-5.77966	2006-08-13	0 m	Globigerinoides ruber white	Globigerinoides	elongatus	II	a	1	ASSIGNED LVL-3	Globigerinoides	elongatus	I	a	3	Partial	Complete	Complete	Complete	Complete	Complete	Partial	NA	NA	NA	NA
FM866190	Aurahs R, Grimm GW, Hemleben V, Hemleben C, Kucera M (2009) Geographical distribution of cryptic genetic types in the planktonic foraminifer Globigerinoides ruber. Molecular ecology, 18, 1692–1706.	*	976	DS	DOC	Meteor, M69-1	*	Atlantik Ocean: Gibraltar Region	Mediterranean Sea	35.975	-5.77966	2006-08-13	0 m	Globigerinoides ruber white	Globigerinoides	elongatus	II	a	1	ASSIGNED LVL-3	Globigerinoides	elongatus	I	a	3	Partial	Complete	Complete	Complete	Complete	Complete	Partial	NA	NA	NA	NA
FM866191	Aurahs R, Grimm GW, Hemleben V, Hemleben C, Kucera M (2009) Geographical distribution of cryptic genetic types in the planktonic foraminifer Globigerinoides ruber. Molecular ecology, 18, 1692–1706.	*	1088	DS	DOC	Meteor, M69-1	*	Atlantik Ocean: Gibraltar Region	Mediterranean Sea	35.95	-5.65	2006-08-14	50-100 m	Globigerinoides ruber white	Globigerinoides	elongatus	II	a	1	ASSIGNED LVL-3	Globigerinoides	elongatus	I	a	3	Partial	Complete	Complete	Complete	Complete	Complete	Partial	NA	NA	NA	NA
FM866192	Aurahs R, Grimm GW, Hemleben V, Hemleben C, Kucera M (2009) Geographical distribution of cryptic genetic types in the planktonic foraminifer Globigerinoides ruber. Molecular ecology, 18, 1692–1706.	*	1535	DS	DOC	Meteor, M69-1	*	Mediterranean Sea:Western Basin	Mediterranean Sea	39.1128	2.75033	2006-08-23	0 m	Globigerinoides ruber white	Globigerinoides	elongatus	II	a	NA	ASSIGNED LVL-2	Globigerinoides	elongatus	I	a	NA	NA	NA	NA	NA	NA	Partial	Complete	Complete	Partial	NA	NA
FM866193	Aurahs R, Grimm GW, Hemleben V, Hemleben C, Kucera M (2009) Geographical distribution of cryptic genetic types in the planktonic foraminifer Globigerinoides ruber. Molecular ecology, 18, 1692–1706.	*	1536	DS	DOC	Meteor, M69-1	*	Mediterranean Sea:Western Basin	Mediterranean Sea	39.1128	2.75033	2006-08-23	0 m	Globigerinoides ruber white	Globigerinoides	elongatus	II	a	1	ASSIGNED LVL-3	Globigerinoides	elongatus	I	a	3	Partial	Complete	Complete	Complete	Complete	Complete	Partial	NA	NA	NA	NA
FM866194	Aurahs R, Grimm GW, Hemleben V, Hemleben C, Kucera M (2009) Geographical distribution of cryptic genetic types in the planktonic foraminifer Globigerinoides ruber. Molecular ecology, 18, 1692–1706.	*	1545	DS	DOC	Meteor, M69-1	*	Mediterranean Sea:Western Basin	Mediterranean Sea	39.2345	2.74333	2006-08-23	0 m	Globigerinoides ruber white	Globigerinoides	elongatus	II	a	1	ASSIGNED LVL-3	Globigerinoides	elongatus	I	a	3	Partial	Complete	Complete	Complete	Complete	Complete	Complete	Complete	Partial	NA	NA
FM866195	Aurahs R, Grimm GW, Hemleben V, Hemleben C, Kucera M (2009) Geographical distribution of cryptic genetic types in the planktonic foraminifer Globigerinoides ruber. Molecular ecology, 18, 1692–1706.	*	1548	DS	DOC	Meteor, M69-1	*	Mediterranean Sea:Western Basin	Mediterranean Sea	39.2345	2.74333	2006-08-23	0 m	Globigerinoides ruber white	Globigerinoides	elongatus	II	a	1	ASSIGNED LVL-3	Globigerinoides	elongatus	I	a	3	Partial	Complete	Complete	Complete	Complete	Complete	Complete	Complete	Partial	NA	NA
FM866196	Aurahs R, Grimm GW, Hemleben V, Hemleben C, Kucera M (2009) Geographical distribution of cryptic genetic types in the planktonic foraminifer Globigerinoides ruber. Molecular ecology, 18, 1692–1706.	*	1550	DS	DOC	Meteor, M69-1	*	Mediterranean Sea:Western Basin	Mediterranean Sea	39.2345	2.74333	2006-08-23	0 m	Globigerinoides ruber white	Globigerinoides	elongatus	II	a	1	ASSIGNED LVL-3	Globigerinoides	elongatus	I	a	3	Partial	Complete	Complete	Complete	Complete	Complete	Partial	NA	NA	NA	NA
FM866197	Aurahs R, Grimm GW, Hemleben V, Hemleben C, Kucera M (2009) Geographical distribution of cryptic genetic types in the planktonic foraminifer Globigerinoides ruber. Molecular ecology, 18, 1692–1706.	*	1576	DS	DOC	Meteor, M69-1	*	Mediterranean Sea:Western Basin	Mediterranean Sea	39.2345	2.74333	2006-08-23	0 m	Globigerinoides ruber white	Globigerinoides	elongatus	II	a	NA	ASSIGNED LVL-2	Globigerinoides	elongatus	I	a	NA	NA	NA	NA	NA	NA	Partial	Complete	Complete	Partial	NA	NA
FM866198	Aurahs R, Grimm GW, Hemleben V, Hemleben C, Kucera M (2009) Geographical distribution of cryptic genetic types in the planktonic foraminifer Globigerinoides ruber. Molecular ecology, 18, 1692–1706.	*	1600	DS	DOC	Meteor, M69-1	*	Mediterranean Sea:Western Basin	Mediterranean Sea	38.9618	2.525	2006-08-25	500-700 m	Globigerinoides ruber white	Globigerinoides	elongatus	II	a	1	ASSIGNED LVL-3	Globigerinoides	elongatus	I	a	3	Partial	Complete	Complete	Complete	Complete	Complete	Partial	NA	NA	NA	NA
FM866199	Aurahs R, Grimm GW, Hemleben V, Hemleben C, Kucera M (2009) Geographical distribution of cryptic genetic types in the planktonic foraminifer Globigerinoides ruber. Molecular ecology, 18, 1692–1706.	*	1658	DS	DOC	Meteor, M69-1	*	Mediterranean Sea:Western Basin	Mediterranean Sea	38.9618	2.525	2006-08-25	100-200 m	Globigerinoides ruber white	Globigerinoides	elongatus	II	a	1	ASSIGNED LVL-3	Globigerinoides	elongatus	I	a	3	NA	Partial	Complete	Complete	Complete	Complete	Partial	NA	NA	NA	NA
FM866200	Aurahs R, Grimm GW, Hemleben V, Hemleben C, Kucera M (2009) Geographical distribution of cryptic genetic types in the planktonic foraminifer Globigerinoides ruber. Molecular ecology, 18, 1692–1706.	*	1681	DS	DOC	Meteor, M69-1	*	Mediterranean Sea:Western Basin	Mediterranean Sea	38.9618	2.525	2006-08-25	0-100 m	Globigerinoides ruber white	Globigerinoides	elongatus	II	a	1	ASSIGNED LVL-3	Globigerinoides	elongatus	I	a	3	Partial	Complete	Complete	Complete	Complete	Complete	Partial	NA	NA	NA	NA
FM866201	Aurahs R, Grimm GW, Hemleben V, Hemleben C, Kucera M (2009) Geographical distribution of cryptic genetic types in the planktonic foraminifer Globigerinoides ruber. Molecular ecology, 18, 1692–1706.	*	1689	DS	DOC	Meteor, M69-1	*	Mediterranean Sea:Western Basin	Mediterranean Sea	38.9618	2.525	2006-08-25	0-100 m	Globigerinoides ruber white	Globigerinoides	elongatus	II	a	1	ASSIGNED LVL-3	Globigerinoides	elongatus	I	a	3	Partial	Complete	Complete	Complete	Complete	Complete	Partial	NA	NA	NA	NA
FM866202	Aurahs R, Grimm GW, Hemleben V, Hemleben C, Kucera M (2009) Geographical distribution of cryptic genetic types in the planktonic foraminifer Globigerinoides ruber. Molecular ecology, 18, 1692–1706.	*	1692	DS	DOC	Meteor, M69-1	*	Mediterranean Sea:Western Basin	Mediterranean Sea	38.9618	2.525	2006-08-25	0-100 m	Globigerinoides ruber white	Globigerinoides	elongatus	II	a	1	ASSIGNED LVL-3	Globigerinoides	elongatus	I	a	3	Partial	Complete	Complete	Complete	Complete	Complete	Partial	NA	NA	NA	NA
FM866203	Aurahs R, Grimm GW, Hemleben V, Hemleben C, Kucera M (2009) Geographical distribution of cryptic genetic types in the planktonic foraminifer Globigerinoides ruber. Molecular ecology, 18, 1692–1706.	*	1694	DS	DOC	Meteor, M69-1	*	Mediterranean Sea:Western Basin	Mediterranean Sea	38.9618	2.525	2006-08-25	0-100 m	Globigerinoides ruber white	Globigerinoides	elongatus	II	a	1	ASSIGNED LVL-3	Globigerinoides	elongatus	I	a	3	Partial	Complete	Complete	Complete	Complete	Complete	Partial	NA	NA	NA	NA
FM866204	Aurahs R, Grimm GW, Hemleben V, Hemleben C, Kucera M (2009) Geographical distribution of cryptic genetic types in the planktonic foraminifer Globigerinoides ruber. Molecular ecology, 18, 1692–1706.	*	1695	DS	DOC	Meteor, M69-1	*	Mediterranean Sea:Western Basin	Mediterranean Sea	38.9618	2.525	2006-08-25	0-100 m	Globigerinoides ruber white	Globigerinoides	elongatus	II	a	1	ASSIGNED LVL-3	Globigerinoides	elongatus	I	a	3	Partial	Complete	Complete	Complete	Complete	Complete	Partial	NA	NA	NA	NA
FM866205	Aurahs R, Grimm GW, Hemleben V, Hemleben C, Kucera M (2009) Geographical distribution of cryptic genetic types in the planktonic foraminifer Globigerinoides ruber. Molecular ecology, 18, 1692–1706.	*	1696	DS	DOC	Meteor, M69-1	*	Mediterranean Sea:Western Basin	Mediterranean Sea	38.9618	2.525	2006-08-25	0-100 m	Globigerinoides ruber white	Globigerinoides	elongatus	II	a	1	ASSIGNED LVL-3	Globigerinoides	elongatus	I	a	3	Partial	Complete	Complete	Complete	Complete	Complete	Partial	NA	NA	NA	NA
FM866206	Aurahs R, Grimm GW, Hemleben V, Hemleben C, Kucera M (2009) Geographical distribution of cryptic genetic types in the planktonic foraminifer Globigerinoides ruber. Molecular ecology, 18, 1692–1706.	*	1697	DS	DOC	Meteor, M69-1	*	Mediterranean Sea:Western Basin	Mediterranean Sea	38.9618	2.525	2006-08-25	0-100 m	Globigerinoides ruber white	Globigerinoides	elongatus	II	a	1	ASSIGNED LVL-3	Globigerinoides	elongatus	I	a	3	Partial	Complete	Complete	Complete	Complete	Complete	Partial	NA	NA	NA	NA
FM866207	Aurahs R, Grimm GW, Hemleben V, Hemleben C, Kucera M (2009) Geographical distribution of cryptic genetic types in the planktonic foraminifer Globigerinoides ruber. Molecular ecology, 18, 1692–1706.	*	1723	DS	DOC	Meteor, M71-2	*	Mediterranean Sea:Eastern Basin	Mediterranean Sea	33.7193	26.3032	2006-12-30	100-200 m	Globigerinoides ruber white	Globigerinoides	elongatus	II	a	NA	ASSIGNED LVL-2	Globigerinoides	elongatus	I	a	NA	NA	NA	NA	NA	NA	NA	Partial	Complete	Partial	NA	NA
FM866208	Aurahs R, Grimm GW, Hemleben V, Hemleben C, Kucera M (2009) Geographical distribution of cryptic genetic types in the planktonic foraminifer Globigerinoides ruber. Molecular ecology, 18, 1692–1706.	*	1724	DS	DOC	Meteor, M71-2	*	Mediterranean Sea:Eastern Basin	Mediterranean Sea	33.7193	26.3032	2006-12-30	100-200 m	Globigerinoides ruber white	Globigerinoides	elongatus	II	a	2	ASSIGNED LVL-3	Globigerinoides	elongatus	I	a	1	Partial	Complete	Complete	Complete	Complete	Complete	Partial	NA	NA	NA	NA
FM866209	Aurahs R, Grimm GW, Hemleben V, Hemleben C, Kucera M (2009) Geographical distribution of cryptic genetic types in the planktonic foraminifer Globigerinoides ruber. Molecular ecology, 18, 1692–1706.	*	1727	DS	DOC	Meteor, M71-2	*	Mediterranean Sea:Eastern Basin	Mediterranean Sea	33.7193	26.3032	2006-12-30	200-300 m	Globigerinoides ruber white	Globigerinoides	elongatus	II	a	NA	ASSIGNED LVL-2	Globigerinoides	elongatus	I	a	NA	NA	NA	NA	NA	NA	NA	Partial	Complete	Partial	NA	NA
FM866210	Aurahs R, Grimm GW, Hemleben V, Hemleben C, Kucera M (2009) Geographical distribution of cryptic genetic types in the planktonic foraminifer Globigerinoides ruber. Molecular ecology, 18, 1692–1706.	*	1728	DS	DOC	Meteor, M71-2	*	Mediterranean Sea:Eastern Basin	Mediterranean Sea	33.7193	26.3032	2006-12-30	200-300 m	Globigerinoides ruber white	Globigerinoides	elongatus	II	a	2	ASSIGNED LVL-3	Globigerinoides	elongatus	I	a	1	Partial	Complete	Complete	Complete	Complete	Complete	Partial	NA	NA	NA	NA
FM866211	Aurahs R, Grimm GW, Hemleben V, Hemleben C, Kucera M (2009) Geographical distribution of cryptic genetic types in the planktonic foraminifer Globigerinoides ruber. Molecular ecology, 18, 1692–1706.	*	1729	DS	DOC	Meteor, M71-2	*	Mediterranean Sea:Eastern Basin	Mediterranean Sea	33.7193	26.3032	2006-12-30	200-300 m	Globigerinoides ruber white	Globigerinoides	elongatus	II	a	2	ASSIGNED LVL-3	Globigerinoides	elongatus	I	a	1	Partial	Complete	Complete	Complete	Complete	Complete	Partial	NA	NA	NA	NA
FM866212	Aurahs R, Grimm GW, Hemleben V, Hemleben C, Kucera M (2009) Geographical distribution of cryptic genetic types in the planktonic foraminifer Globigerinoides ruber. Molecular ecology, 18, 1692–1706.	*	1730	DS	DOC	Meteor, M71-2	*	Mediterranean Sea:Eastern Basin	Mediterranean Sea	33.7193	26.3032	2006-12-30	200-300 m	Globigerinoides ruber white	Globigerinoides	elongatus	II	a	2	ASSIGNED LVL-3	Globigerinoides	elongatus	I	a	1	Partial	Complete	Complete	Complete	Complete	Complete	Partial	NA	NA	NA	NA
FM866213	Aurahs R, Grimm GW, Hemleben V, Hemleben C, Kucera M (2009) Geographical distribution of cryptic genetic types in the planktonic foraminifer Globigerinoides ruber. Molecular ecology, 18, 1692–1706.	*	1731	DS	DOC	Meteor, M71-2	*	Mediterranean Sea:Eastern Basin	Mediterranean Sea	33.7193	26.3032	2006-12-30	200-300 m	Globigerinoides ruber white	Globigerinoides	elongatus	II	a	NA	ASSIGNED LVL-2	Globigerinoides	elongatus	I	a	NA	NA	NA	NA	NA	NA	NA	Partial	Complete	Partial	NA	NA
FM866214	Aurahs R, Grimm GW, Hemleben V, Hemleben C, Kucera M (2009) Geographical distribution of cryptic genetic types in the planktonic foraminifer Globigerinoides ruber. Molecular ecology, 18, 1692–1706.	*	1734	DS	DOC	Meteor, M71-2	*	Mediterranean Sea:Eastern Basin	Mediterranean Sea	33.7193	26.3032	2006-12-30	500-700 m	Globigerinoides ruber white	Globigerinoides	elongatus	II	a	2	ASSIGNED LVL-3	Globigerinoides	elongatus	I	a	1	Partial	Complete	Complete	Complete	Complete	Complete	Partial	NA	NA	NA	NA
FM866215	Aurahs R, Grimm GW, Hemleben V, Hemleben C, Kucera M (2009) Geographical distribution of cryptic genetic types in the planktonic foraminifer Globigerinoides ruber. Molecular ecology, 18, 1692–1706.	*	1739	DS	DOC	Meteor, M71-2	*	Mediterranean Sea:Eastern Basin	Mediterranean Sea	33.725	26.5447	2007-01-03	0-150 m	Globigerinoides ruber white	Globigerinoides	elongatus	II	a	NA	ASSIGNED LVL-2	Globigerinoides	elongatus	I	a	NA	NA	NA	NA	NA	NA	NA	Partial	Complete	Partial	NA	NA
FM866216	Aurahs R, Grimm GW, Hemleben V, Hemleben C, Kucera M (2009) Geographical distribution of cryptic genetic types in the planktonic foraminifer Globigerinoides ruber. Molecular ecology, 18, 1692–1706.	*	1743	DS	DOC	Meteor, M71-2	*	Mediterranean Sea:Eastern Basin	Mediterranean Sea	33.725	26.5447	2007-01-03	150-300 m	Globigerinoides ruber white	Globigerinoides	elongatus	II	a	2	ASSIGNED LVL-3	Globigerinoides	elongatus	I	a	1	Partial	Complete	Complete	Complete	Complete	Complete	Partial	NA	NA	NA	NA
FM866217	Aurahs R, Grimm GW, Hemleben V, Hemleben C, Kucera M (2009) Geographical distribution of cryptic genetic types in the planktonic foraminifer Globigerinoides ruber. Molecular ecology, 18, 1692–1706.	*	1744	DS	DOC	Meteor, M71-2	*	Mediterranean Sea:Eastern Basin	Mediterranean Sea	33.725	26.5447	2007-01-03	150-300 m	Globigerinoides ruber white	Globigerinoides	elongatus	II	a	2	ASSIGNED LVL-3	Globigerinoides	elongatus	I	a	1	Partial	Complete	Complete	Complete	Complete	Complete	Partial	NA	NA	NA	NA
FM866218	Aurahs R, Grimm GW, Hemleben V, Hemleben C, Kucera M (2009) Geographical distribution of cryptic genetic types in the planktonic foraminifer Globigerinoides ruber. Molecular ecology, 18, 1692–1706.	*	1755	DS	DOC	Meteor, M71-2	*	Mediterranean Sea:Eastern Basin	Mediterranean Sea	33.7167	26.5333	2007-01-03	0-150 m	Globigerinoides ruber white	Globigerinoides	elongatus	II	a	NA	ASSIGNED LVL-2	Globigerinoides	elongatus	I	a	NA	NA	NA	NA	NA	NA	NA	Partial	Complete	Partial	NA	NA
FM866219	Aurahs R, Grimm GW, Hemleben V, Hemleben C, Kucera M (2009) Geographical distribution of cryptic genetic types in the planktonic foraminifer Globigerinoides ruber. Molecular ecology, 18, 1692–1706.	*	1762	DS	DOC	Meteor, M71-2	*	Mediterranean Sea:Eastern Basin	Mediterranean Sea	34.5168	26.2343	2007-01-06	200-300 m	Globigerinoides ruber white	Globigerinoides	elongatus	II	a	2	ASSIGNED LVL-3	Globigerinoides	elongatus	I	a	1	Partial	Complete	Complete	Complete	Complete	Complete	Partial	NA	NA	NA	NA
FM866220	Aurahs R, Grimm GW, Hemleben V, Hemleben C, Kucera M (2009) Geographical distribution of cryptic genetic types in the planktonic foraminifer Globigerinoides ruber. Molecular ecology, 18, 1692–1706.	*	1771	DS	DOC	Meteor, M71-2	*	Mediterranean Sea:Eastern Basin	Mediterranean Sea	34.5168	26.2343	2007-01-06	100-200 m	Globigerinoides ruber white	Globigerinoides	elongatus	II	a	NA	ASSIGNED LVL-2	Globigerinoides	elongatus	I	a	NA	NA	NA	NA	NA	NA	NA	Partial	Complete	Partial	NA	NA
FM866221	Aurahs R, Grimm GW, Hemleben V, Hemleben C, Kucera M (2009) Geographical distribution of cryptic genetic types in the planktonic foraminifer Globigerinoides ruber. Molecular ecology, 18, 1692–1706.	*	1778	DS	DOC	Meteor, M71-2	*	Mediterranean Sea:Eastern Basin	Mediterranean Sea	34.5168	26.2343	2007-01-06	50-100 m	Globigerinoides ruber white	Globigerinoides	elongatus	II	a	NA	ASSIGNED LVL-2	Globigerinoides	elongatus	I	a	NA	NA	NA	NA	NA	NA	NA	Partial	Complete	Partial	NA	NA
FM866222	Aurahs R, Grimm GW, Hemleben V, Hemleben C, Kucera M (2009) Geographical distribution of cryptic genetic types in the planktonic foraminifer Globigerinoides ruber. Molecular ecology, 18, 1692–1706.	*	1784	DS	DOC	Meteor, M71-2	*	Mediterranean Sea:Eastern Basin	Mediterranean Sea	34.5168	26.2343	2007-01-06	25-50 m	Globigerinoides ruber white	Globigerinoides	elongatus	II	a	NA	ASSIGNED LVL-2	Globigerinoides	elongatus	I	a	NA	NA	NA	NA	NA	NA	NA	Partial	Complete	Partial	NA	NA
FM866223	Aurahs R, Grimm GW, Hemleben V, Hemleben C, Kucera M (2009) Geographical distribution of cryptic genetic types in the planktonic foraminifer Globigerinoides ruber. Molecular ecology, 18, 1692–1706.	*	1800	DS	DOC	Meteor, M71-2	*	Mediterranean Sea:Eastern Basin	Mediterranean Sea	34.5168	26.2502	2007-01-06	100-200 m	Globigerinoides ruber white	Globigerinoides	elongatus	II	a	NA	ASSIGNED LVL-2	Globigerinoides	elongatus	I	a	NA	NA	NA	NA	NA	NA	NA	Partial	Complete	Partial	NA	NA
FM866224	Aurahs R, Grimm GW, Hemleben V, Hemleben C, Kucera M (2009) Geographical distribution of cryptic genetic types in the planktonic foraminifer Globigerinoides ruber. Molecular ecology, 18, 1692–1706.	*	1808	DS	DOC	Meteor, M71-2	*	Mediterranean Sea:Eastern Basin	Mediterranean Sea	34.5168	26.2502	2007-01-06	75-100 m	Globigerinoides ruber white	Globigerinoides	elongatus	II	a	NA	ASSIGNED LVL-2	Globigerinoides	elongatus	I	a	NA	NA	NA	NA	NA	NA	NA	Partial	Complete	Partial	NA	NA
FM866225	Aurahs R, Grimm GW, Hemleben V, Hemleben C, Kucera M (2009) Geographical distribution of cryptic genetic types in the planktonic foraminifer Globigerinoides ruber. Molecular ecology, 18, 1692–1706.	*	1814	DS	DOC	Meteor, M71-2	*	Mediterranean Sea:Eastern Basin	Mediterranean Sea	34.5168	26.2502	2007-01-06	25-75 m	Globigerinoides ruber white	Globigerinoides	elongatus	II	a	NA	ASSIGNED LVL-2	Globigerinoides	elongatus	I	a	NA	NA	NA	NA	NA	NA	NA	Partial	Complete	Partial	NA	NA
FM866226	Aurahs R, Grimm GW, Hemleben V, Hemleben C, Kucera M (2009) Geographical distribution of cryptic genetic types in the planktonic foraminifer Globigerinoides ruber. Molecular ecology, 18, 1692–1706.	*	1827	DS	DOC	Meteor, M71-2	*	Mediterranean Sea:Eastern Basin	Mediterranean Sea	34.518	26.2673	2007-01-06	200-300 m	Globigerinoides ruber white	Globigerinoides	elongatus	II	a	NA	ASSIGNED LVL-2	Globigerinoides	elongatus	I	a	NA	NA	NA	NA	NA	NA	NA	Partial	Complete	Partial	NA	NA
FM866227	Aurahs R, Grimm GW, Hemleben V, Hemleben C, Kucera M (2009) Geographical distribution of cryptic genetic types in the planktonic foraminifer Globigerinoides ruber. Molecular ecology, 18, 1692–1706.	*	1844	DS	DOC	Meteor, M71-2	*	Mediterranean Sea:Eastern Basin	Mediterranean Sea	34.518	26.2673	2007-01-06	0-100 m	Globigerinoides ruber white	Globigerinoides	elongatus	II	a	NA	ASSIGNED LVL-2	Globigerinoides	elongatus	I	a	NA	NA	NA	NA	NA	NA	NA	Partial	Complete	Partial	NA	NA
FM866228	Aurahs R, Grimm GW, Hemleben V, Hemleben C, Kucera M (2009) Geographical distribution of cryptic genetic types in the planktonic foraminifer Globigerinoides ruber. Molecular ecology, 18, 1692–1706.	*	1851	DS	DOC	Meteor, M71-2	*	Mediterranean Sea:Eastern Basin	Mediterranean Sea	34.518	26.2673	2007-01-06	0-100 m	Globigerinoides ruber white	Globigerinoides	elongatus	II	a	NA	ASSIGNED LVL-2	Globigerinoides	elongatus	I	a	NA	NA	NA	NA	NA	NA	NA	Partial	Complete	Partial	NA	NA
FM866229	Aurahs R, Grimm GW, Hemleben V, Hemleben C, Kucera M (2009) Geographical distribution of cryptic genetic types in the planktonic foraminifer Globigerinoides ruber. Molecular ecology, 18, 1692–1706.	*	1891	DS	DOC	Meteor, M71-2	*	Mediterranean Sea:Eastern Basin	Mediterranean Sea	34.4167	26.1167	2007-01-08	0-25 m	Globigerinoides ruber white	Globigerinoides	elongatus	II	a	NA	ASSIGNED LVL-2	Globigerinoides	elongatus	I	a	NA	NA	NA	NA	NA	NA	NA	Partial	Complete	Partial	NA	NA
FM866230	Aurahs R, Grimm GW, Hemleben V, Hemleben C, Kucera M (2009) Geographical distribution of cryptic genetic types in the planktonic foraminifer Globigerinoides ruber. Molecular ecology, 18, 1692–1706.	*	1899	DS	DOC	Meteor, M71-2	*	Mediterranean Sea:Eastern Basin	Mediterranean Sea	34.4167	26.1167	2007-01-08	25-50 m	Globigerinoides ruber white	Globigerinoides	elongatus	II	a	NA	ASSIGNED LVL-2	Globigerinoides	elongatus	I	a	NA	NA	NA	NA	NA	NA	NA	Partial	Complete	Partial	NA	NA
FM866231	Aurahs R, Grimm GW, Hemleben V, Hemleben C, Kucera M (2009) Geographical distribution of cryptic genetic types in the planktonic foraminifer Globigerinoides ruber. Molecular ecology, 18, 1692–1706.	*	1903	DS	DOC	Meteor, M71-2	*	Mediterranean Sea:Eastern Basin	Mediterranean Sea	34.4167	26.1167	2007-01-08	100-200 m	Globigerinoides ruber white	Globigerinoides	elongatus	II	a	NA	ASSIGNED LVL-2	Globigerinoides	elongatus	I	a	NA	NA	NA	NA	NA	NA	NA	Partial	Complete	Partial	NA	NA
FM866232	Aurahs R, Grimm GW, Hemleben V, Hemleben C, Kucera M (2009) Geographical distribution of cryptic genetic types in the planktonic foraminifer Globigerinoides ruber. Molecular ecology, 18, 1692–1706.	*	1918	DS	DOC	Meteor, M71-2	*	Mediterranean Sea:Eastern Basin	Mediterranean Sea	34.4167	26.1167	2007-01-08	200-300 m	Globigerinoides ruber white	Globigerinoides	elongatus	II	a	2	ASSIGNED LVL-3	Globigerinoides	elongatus	I	a	1	Partial	Complete	Complete	Complete	Complete	Complete	Partial	NA	NA	NA	NA
FM866233	Aurahs R, Grimm GW, Hemleben V, Hemleben C, Kucera M (2009) Geographical distribution of cryptic genetic types in the planktonic foraminifer Globigerinoides ruber. Molecular ecology, 18, 1692–1706.	*	1919	DS	DOC	Meteor, M71-2	*	Mediterranean Sea:Eastern Basin	Mediterranean Sea	34.4167	26.1167	2007-01-08	200-300 m	Globigerinoides ruber white	Globigerinoides	elongatus	II	a	NA	ASSIGNED LVL-2	Globigerinoides	elongatus	I	a	NA	NA	NA	NA	NA	NA	NA	Partial	Complete	Partial	NA	NA
FM866234	Aurahs R, Grimm GW, Hemleben V, Hemleben C, Kucera M (2009) Geographical distribution of cryptic genetic types in the planktonic foraminifer Globigerinoides ruber. Molecular ecology, 18, 1692–1706.	*	1943	DS	DOC	Meteor, M71-2	*	Mediterranean Sea:Eastern Basin	Mediterranean Sea	34.4167	26.1167	2007-01-08	50-100 m	Globigerinoides ruber white	Globigerinoides	elongatus	II	a	2	ASSIGNED LVL-3	Globigerinoides	elongatus	I	a	1	Partial	Complete	Complete	Complete	Complete	Complete	Partial	NA	NA	NA	NA
FM866235	Aurahs R, Grimm GW, Hemleben V, Hemleben C, Kucera M (2009) Geographical distribution of cryptic genetic types in the planktonic foraminifer Globigerinoides ruber. Molecular ecology, 18, 1692–1706.	*	1944	DS	DOC	Meteor, M71-2	*	Mediterranean Sea:Eastern Basin	Mediterranean Sea	34.4167	26.1167	2007-01-08	50-100 m	Globigerinoides ruber white	Globigerinoides	elongatus	II	a	2	ASSIGNED LVL-3	Globigerinoides	elongatus	I	a	1	Partial	Complete	Complete	Complete	Complete	Complete	Partial	NA	NA	NA	NA
FM866236	Aurahs R, Grimm GW, Hemleben V, Hemleben C, Kucera M (2009) Geographical distribution of cryptic genetic types in the planktonic foraminifer Globigerinoides ruber. Molecular ecology, 18, 1692–1706.	*	1976	DS	DOC	Meteor, M71-2	*	Mediterranean Sea:Eastern Basin	Mediterranean Sea	34.3575	25.9728	2007-01-11	50-80 m	Globigerinoides ruber white	Globigerinoides	elongatus	II	a	NA	ASSIGNED LVL-2	Globigerinoides	elongatus	I	a	NA	NA	NA	NA	NA	NA	NA	Partial	Complete	Partial	NA	NA
FM866237	Aurahs R, Grimm GW, Hemleben V, Hemleben C, Kucera M (2009) Geographical distribution of cryptic genetic types in the planktonic foraminifer Globigerinoides ruber. Molecular ecology, 18, 1692–1706.	*	1997	DS	DOC	Meteor, M71-2	*	Mediterranean Sea:Eastern Basin	Mediterranean Sea	34.3575	25.9728	2007-01-11	50-100 m	Globigerinoides ruber	Globigerinoides	elongatus	II	a	NA	ASSIGNED LVL-2	Globigerinoides	elongatus	I	a	NA	NA	NA	NA	NA	NA	NA	Partial	Complete	Partial	NA	NA
FM866238	Aurahs R, Grimm GW, Hemleben V, Hemleben C, Kucera M (2009) Geographical distribution of cryptic genetic types in the planktonic foraminifer Globigerinoides ruber. Molecular ecology, 18, 1692–1706.	*	2012	DS	DOC	Meteor, M71-2	*	Mediterranean Sea:Eastern Basin	Mediterranean Sea	34.3575	25.9728	2007-01-11	0-100 m	Globigerinoides ruber white	Globigerinoides	elongatus	II	a	NA	ASSIGNED LVL-2	Globigerinoides	elongatus	I	a	NA	NA	NA	NA	NA	NA	NA	Partial	Complete	Partial	NA	NA
FM866239	Aurahs R, Grimm GW, Hemleben V, Hemleben C, Kucera M (2009) Geographical distribution of cryptic genetic types in the planktonic foraminifer Globigerinoides ruber. Molecular ecology, 18, 1692–1706.	*	2124	DS	DOC	Meteor, M71-3	*	Mediterranean Sea:Eastern Basin	Mediterranean Sea	33.6667	28.9833	2007-02-01	0-100 m	Globigerinoides ruber white	Globigerinoides	elongatus	II	a	2	ASSIGNED LVL-3	Globigerinoides	elongatus	I	a	1	Partial	Complete	Complete	Complete	Complete	Complete	Partial	NA	NA	NA	NA
FM866240	Aurahs R, Grimm GW, Hemleben V, Hemleben C, Kucera M (2009) Geographical distribution of cryptic genetic types in the planktonic foraminifer Globigerinoides ruber. Molecular ecology, 18, 1692–1706.	*	2135	DS	DOC	Meteor, M71-3	*	Mediterranean Sea:Eastern Basin	Mediterranean Sea	33.6667	28.9833	2007-02-01	0-100 m	Globigerinoides ruber white	Globigerinoides	elongatus	II	a	NA	ASSIGNED LVL-2	Globigerinoides	elongatus	I	a	NA	NA	NA	NA	NA	NA	NA	Partial	Complete	Partial	NA	NA
HM439369	Aurahs R, Treis Y, Darling K, Kucera M (2011) A revised taxonomic and phylogenetic concept for the planktonic foraminifer species Globigerinoides ruber based on molecular and morphometric evidence. Marine Micropaleontology, 79, 1–14.	*	KDOMU199N5	DS	*	Meteor, M74-1a	*	Red Sea	Red Sea	20.5667	64.6667	2007-10-01	20-40 m	Globigerinoides ruber	Globigerinoides	ruber	I	b	2	ASSIGNED LVL-3	Globigerinoides	ruber albus	I	c	1	Partial	Complete	Complete	Complete	Complete	Complete	Partial	NA	NA	NA	NA
HM439370	Aurahs R, Treis Y, Darling K, Kucera M (2011) A revised taxonomic and phylogenetic concept for the planktonic foraminifer species Globigerinoides ruber based on molecular and morphometric evidence. Marine Micropaleontology, 79, 1–14.	*	KDOMU200N5	DS	*	Meteor, M74-1a	*	Red Sea	Red Sea	20.5667	64.6667	2007-10-01	20-40 m	Globigerinoides ruber	Globigerinoides	ruber	I	b	2	ASSIGNED LVL-3	Globigerinoides	ruber albus	I	c	1	Partial	Complete	Complete	Complete	Complete	Complete	Partial	NA	NA	NA	NA
HM439371	Aurahs R, Treis Y, Darling K, Kucera M (2011) A revised taxonomic and phylogenetic concept for the planktonic foraminifer species Globigerinoides ruber based on molecular and morphometric evidence. Marine Micropaleontology, 79, 1–14.	*	KDOMU201N5	DS	*	Meteor, M74-1a	*	Red Sea	Red Sea	20.5667	64.6667	2007-10-01	20-40 m	Globigerinoides ruber	Globigerinoides	ruber	I	b	2	ASSIGNED LVL-3	Globigerinoides	ruber albus	I	c	1	Partial	Complete	Complete	Complete	Complete	Complete	Partial	NA	NA	NA	NA
HM439372	Aurahs R, Treis Y, Darling K, Kucera M (2011) A revised taxonomic and phylogenetic concept for the planktonic foraminifer species Globigerinoides ruber based on molecular and morphometric evidence. Marine Micropaleontology, 79, 1–14.	*	KDOMU184N5	DS	*	Meteor, M74-1a	*	Red Sea	Red Sea	19.8833	65.8833	2007-09-29	20-40 m	Globigerinoides ruber	Globigerinoides	ruber	I	b	2	ASSIGNED LVL-3	Globigerinoides	ruber albus	I	c	1	Partial	Complete	Complete	Complete	Complete	Complete	Partial	NA	NA	NA	NA
HM439373	Aurahs R, Treis Y, Darling K, Kucera M (2011) A revised taxonomic and phylogenetic concept for the planktonic foraminifer species Globigerinoides ruber based on molecular and morphometric evidence. Marine Micropaleontology, 79, 1–14.	*	KDOMU185N5	DS	*	Meteor, M74-1a	*	Red Sea	Red Sea	19.8833	65.8833	2007-09-29	20-40 m	Globigerinoides ruber	Globigerinoides	ruber	I	b	2	ASSIGNED LVL-3	Globigerinoides	ruber albus	I	c	1	Partial	Complete	Complete	Complete	Complete	Complete	Partial	NA	NA	NA	NA
HM439374	Aurahs R, Treis Y, Darling K, Kucera M (2011) A revised taxonomic and phylogenetic concept for the planktonic foraminifer species Globigerinoides ruber based on molecular and morphometric evidence. Marine Micropaleontology, 79, 1–14.	*	KDOMU186N5	DS	*	Meteor, M74-1a	*	Red Sea	Red Sea	19.8833	65.8833	2007-09-29	20-40 m	Globigerinoides ruber	Globigerinoides	ruber	I	b	2	ASSIGNED LVL-3	Globigerinoides	ruber albus	I	c	1	Partial	Complete	Complete	Complete	Complete	Complete	Partial	NA	NA	NA	NA
HM439375	Aurahs R, Treis Y, Darling K, Kucera M (2011) A revised taxonomic and phylogenetic concept for the planktonic foraminifer species Globigerinoides ruber based on molecular and morphometric evidence. Marine Micropaleontology, 79, 1–14.	*	KDOMU191N5	DS	*	Meteor, M74-1a	*	Red Sea	Red Sea	20.5657	64.668	2007-09-30	20-40 m	Globigerinoides ruber	Globigerinoides	ruber	I	b	2	ASSIGNED LVL-3	Globigerinoides	ruber albus	I	c	1	Partial	Complete	Complete	Complete	Complete	Complete	Partial	NA	NA	NA	NA
HM439376	Aurahs R, Treis Y, Darling K, Kucera M (2011) A revised taxonomic and phylogenetic concept for the planktonic foraminifer species Globigerinoides ruber based on molecular and morphometric evidence. Marine Micropaleontology, 79, 1–14.	*	KDOMU192N5	DS	*	Meteor, M74-1a	*	Red Sea	Red Sea	20.5657	64.668	2007-09-30	20-40 m	Globigerinoides ruber	Globigerinoides	ruber	I	b	2	ASSIGNED LVL-3	Globigerinoides	ruber albus	I	c	1	Partial	Complete	Complete	Complete	Complete	Complete	Partial	NA	NA	NA	NA
HM439377	Aurahs R, Treis Y, Darling K, Kucera M (2011) A revised taxonomic and phylogenetic concept for the planktonic foraminifer species Globigerinoides ruber based on molecular and morphometric evidence. Marine Micropaleontology, 79, 1–14.	*	KDOMU193N5	DS	*	Meteor, M74-1a	*	Red Sea	Red Sea	20.5657	64.668	2007-09-30	20-40 m	Globigerinoides ruber	Globigerinoides	ruber	I	b	2	ASSIGNED LVL-3	Globigerinoides	ruber albus	I	c	1	Partial	Complete	Complete	Complete	Complete	Complete	Partial	NA	NA	NA	NA
HM439378	Aurahs R, Treis Y, Darling K, Kucera M (2011) A revised taxonomic and phylogenetic concept for the planktonic foraminifer species Globigerinoides ruber based on molecular and morphometric evidence. Marine Micropaleontology, 79, 1–14.	*	KDOMU194N5	DS	*	Meteor, M74-1a	*	Red Sea	Red Sea	20.5657	64.668	2007-09-30	20-40 m	Globigerinoides ruber	Globigerinoides	ruber	I	b	2	ASSIGNED LVL-3	Globigerinoides	ruber albus	I	c	1	Partial	Complete	Complete	Complete	Complete	Complete	Partial	NA	NA	NA	NA
HM439379	Aurahs R, Treis Y, Darling K, Kucera M (2011) A revised taxonomic and phylogenetic concept for the planktonic foraminifer species Globigerinoides ruber based on molecular and morphometric evidence. Marine Micropaleontology, 79, 1–14.	*	KDOMU197N5	DS	*	Meteor, M74-1a	*	Red Sea	Red Sea	20.5657	64.668	2007-09-30	20-40 m	Globigerinoides ruber	Globigerinoides	ruber	I	b	2	ASSIGNED LVL-3	Globigerinoides	ruber albus	I	c	1	Partial	Complete	Complete	Complete	Complete	Complete	Partial	NA	NA	NA	NA
HM439380	Aurahs R, Treis Y, Darling K, Kucera M (2011) A revised taxonomic and phylogenetic concept for the planktonic foraminifer species Globigerinoides ruber based on molecular and morphometric evidence. Marine Micropaleontology, 79, 1–14.	*	KDOMU198N5	DS	*	Meteor, M74-1a	*	Red Sea	Red Sea	20.5657	64.668	2007-09-30	20-40 m	Globigerinoides ruber	Globigerinoides	ruber	I	b	2	ASSIGNED LVL-3	Globigerinoides	ruber albus	I	c	1	Partial	Complete	Complete	Complete	Complete	Complete	Partial	NA	NA	NA	NA
JQ799893	Seears H a, Darling KF, Wade CM (2012) Ecological partitioning and diversity in tropical planktonic foraminifera. BMC Evolutionary Biology, 12, 54.	*	Grub1b2AS128	DS	*	Charles Darwin, CD148	*	Indian Ocean	North Indian Ocean	15.0111	65.0002	2003-07-06	NA	Globigerinoides ruber	Globigerinoides	ruber	I	b	2	BASETYPE	Globigerinoides	ruber albus	I	c	1	Partial	Complete	Complete	Complete	Complete	Complete	Complete	Complete	Complete	Complete	Partial
JQ799894	Seears H a, Darling KF, Wade CM (2012) Ecological partitioning and diversity in tropical planktonic foraminifera. BMC Evolutionary Biology, 12, 54.	*	GrubescAS07	Not Available	*	Charles Darwin, CD148	*	Arabian Sea	North Indian Ocean	20.2281	64.2936	2003-07-01	NA	Globoturborotalita rubescens	Globoturborotalita	rubescens	NA	NA	NA	ASSIGNED LVL-3	Globoturborotalita	rubescens	I	a	1	Partial	Complete	Complete	Complete	Complete	Complete	Complete	Complete	Complete	Complete	Partial
KM193534	*	Darling KF, Kroon D, Wade CM, Leigh J (1996) Molecular Phylogeny of the planktic foraminifera. Journal of foraminiferal research, 26, 324–330; Darling KF, Wade CM, Kroon D, Brown AJL (1997) Planktic foraminiferal molecular evolution and their polyphyletic origins from benthic taxa. Marine Micropaleontology, 30, 251–266.	TM61	DS	DOC	Meteor, M75-2	*	Indian Ocean	South Indian Ocean	-4.99448	39.4327	2008-02-11	NA	Globigerinoides conglobatus	Globigerinoides	conglobatus	NA	NA	NA	ASSIGNED LVL-3	Globigerinoides	conglobatus	I	a	1	Partial	Complete	Complete	Complete	Complete	Complete	Partial	NA	NA	NA	NA
KM193595	*	Darling KF, Kroon D, Wade CM, Leigh J (1996) Molecular Phylogeny of the planktic foraminifera. Journal of foraminiferal research, 26, 324–330; Darling KF, Wade CM, Kroon D, Brown AJL (1997) Planktic foraminiferal molecular evolution and their polyphyletic origins from benthic taxa. Marine Micropaleontology, 30, 251–266.	MC173	DS	DOC	Pelagia, 64PE304	*	Mozambique Channel	South Indian Ocean	-9.82716	40.4907	2009-03-17	NA	Globigerinoides conglobatus	Globigerinoides	conglobatus	NA	NA	NA	ASSIGNED LVL-3	Globigerinoides	conglobatus	I	a	1	Partial	Complete	Complete	Complete	Complete	Complete	Partial	NA	NA	NA	NA
KM193701	*	Darling KF, Kroon D, Wade CM, Leigh J (1996) Molecular Phylogeny of the planktic foraminifera. Journal of foraminiferal research, 26, 324–330; Darling KF, Wade CM, Kroon D, Brown AJL (1997) Planktic foraminiferal molecular evolution and their polyphyletic origins from benthic taxa. Marine Micropaleontology, 30, 251–266.	MC172	DS	DOC	Pelagia, 64PE304	*	Mozambique Channel	South Indian Ocean	-9.82716	40.4907	2009-03-17	NA	Globigerinoides conglobatus	Globigerinoides	conglobatus	NA	NA	NA	ASSIGNED LVL-3	Globigerinoides	conglobatus	I	a	1	Partial	Complete	Complete	Complete	Complete	Complete	Partial	NA	NA	NA	NA
KM193901	*	Darling KF, Kroon D, Wade CM, Leigh J (1996) Molecular Phylogeny of the planktic foraminifera. Journal of foraminiferal research, 26, 324–330; Darling KF, Wade CM, Kroon D, Brown AJL (1997) Planktic foraminiferal molecular evolution and their polyphyletic origins from benthic taxa. Marine Micropaleontology, 30, 251–266.	AS1	DS	DOC	Charles Darwin, CD148	*	Arabian Sea	North Indian Ocean	20.2281	64.2936	2003-07-01	NA	Globoturborotalita rubescens	Globoturborotalita	rubescens	NA	NA	NA	ASSIGNED LVL-3	Globoturborotalita	rubescens	I	a	1	Partial	Complete	Complete	Complete	Complete	Complete	Partial	NA	NA	NA	NA
KM193911	*	Darling KF, Kroon D, Wade CM, Leigh J (1996) Molecular Phylogeny of the planktic foraminifera. Journal of foraminiferal research, 26, 324–330; Darling KF, Wade CM, Kroon D, Brown AJL (1997) Planktic foraminiferal molecular evolution and their polyphyletic origins from benthic taxa. Marine Micropaleontology, 30, 251–266.	AS60	DS	DOC	Charles Darwin, CD148	*	Arabian Sea	North Indian Ocean	17.7763	64.4116	2003-07-03	NA	Globoturborotalita rubescens	Globoturborotalita	rubescens	NA	NA	NA	ASSIGNED LVL-3	Globoturborotalita	rubescens	I	a	1	Partial	Complete	Complete	Complete	Complete	Complete	Partial	NA	NA	NA	NA
KM193916	*	Darling KF, Kroon D, Wade CM, Leigh J (1996) Molecular Phylogeny of the planktic foraminifera. Journal of foraminiferal research, 26, 324–330; Darling KF, Wade CM, Kroon D, Brown AJL (1997) Planktic foraminiferal molecular evolution and their polyphyletic origins from benthic taxa. Marine Micropaleontology, 30, 251–266.	AS42	DS	DOC	Charles Darwin, CD148	*	Arabian Sea	North Indian Ocean	17.7763	64.4116	2003-07-03	NA	Globoturborotalita rubescens	Globoturborotalita	rubescens	NA	NA	NA	ASSIGNED LVL-3	Globoturborotalita	rubescens	I	a	1	Partial	Complete	Complete	Complete	Complete	Complete	Partial	NA	NA	NA	NA
KM193923	*	Darling KF, Kroon D, Wade CM, Leigh J (1996) Molecular Phylogeny of the planktic foraminifera. Journal of foraminiferal research, 26, 324–330; Darling KF, Wade CM, Kroon D, Brown AJL (1997) Planktic foraminiferal molecular evolution and their polyphyletic origins from benthic taxa. Marine Micropaleontology, 30, 251–266.	AS82	DS	DOC	Charles Darwin, CD148	*	Arabian Sea	North Indian Ocean	15.0111	65.0002	2003-07-05	NA	Globoturborotalita rubescens	Globoturborotalita	rubescens	NA	NA	NA	ASSIGNED LVL-3	Globoturborotalita	rubescens	I	a	1	Partial	Complete	Complete	Complete	Complete	Complete	Partial	NA	NA	NA	NA
KM193944	*	Darling KF, Kroon D, Wade CM, Leigh J (1996) Molecular Phylogeny of the planktic foraminifera. Journal of foraminiferal research, 26, 324–330; Darling KF, Wade CM, Kroon D, Brown AJL (1997) Planktic foraminiferal molecular evolution and their polyphyletic origins from benthic taxa. Marine Micropaleontology, 30, 251–266.	AS8	DS	DOC	Charles Darwin, CD148	*	Arabian Sea	North Indian Ocean	20.2281	64.2936	2003-07-01	NA	Globoturborotalita rubescens	Globoturborotalita	rubescens	NA	NA	NA	ASSIGNED LVL-3	Globoturborotalita	rubescens	I	a	1	Partial	Complete	Complete	Complete	Complete	Complete	Partial	NA	NA	NA	NA
KM193948	*	Darling KF, Kroon D, Wade CM, Leigh J (1996) Molecular Phylogeny of the planktic foraminifera. Journal of foraminiferal research, 26, 324–330; Darling KF, Wade CM, Kroon D, Brown AJL (1997) Planktic foraminiferal molecular evolution and their polyphyletic origins from benthic taxa. Marine Micropaleontology, 30, 251–266.	AS41	DS	DOC	Charles Darwin, CD148	*	Arabian Sea	North Indian Ocean	17.7763	64.4116	2003-07-03	NA	Globoturborotalita rubescens	Globoturborotalita	rubescens	NA	NA	NA	ASSIGNED LVL-3	Globoturborotalita	rubescens	I	a	1	Partial	Complete	Complete	Complete	Complete	Complete	Partial	NA	NA	NA	NA
KM193949	*	Darling KF, Kroon D, Wade CM, Leigh J (1996) Molecular Phylogeny of the planktic foraminifera. Journal of foraminiferal research, 26, 324–330; Darling KF, Wade CM, Kroon D, Brown AJL (1997) Planktic foraminiferal molecular evolution and their polyphyletic origins from benthic taxa. Marine Micropaleontology, 30, 251–266.	AS61	DS	DOC	Charles Darwin, CD148	*	Arabian Sea	North Indian Ocean	17.7763	64.4116	2003-07-03	NA	Globoturborotalita rubescens	Globoturborotalita	rubescens	NA	NA	NA	ASSIGNED LVL-3	Globoturborotalita	rubescens	I	a	1	Partial	Complete	Complete	Complete	Complete	Complete	Partial	NA	NA	NA	NA
KM193953	*	Darling KF, Kroon D, Wade CM, Leigh J (1996) Molecular Phylogeny of the planktic foraminifera. Journal of foraminiferal research, 26, 324–330; Darling KF, Wade CM, Kroon D, Brown AJL (1997) Planktic foraminiferal molecular evolution and their polyphyletic origins from benthic taxa. Marine Micropaleontology, 30, 251–266.	AS24	DS	DOC	Charles Darwin, CD148	*	Arabian Sea	North Indian Ocean	20.2281	64.2936	2003-07-01	NA	Globoturborotalita rubescens	Globoturborotalita	rubescens	NA	NA	NA	ASSIGNED LVL-3	Globoturborotalita	rubescens	I	a	1	Partial	Complete	Complete	Complete	Complete	Complete	Partial	NA	NA	NA	NA
KM194086	*	Darling KF, Kroon D, Wade CM, Leigh J (1996) Molecular Phylogeny of the planktic foraminifera. Journal of foraminiferal research, 26, 324–330; Darling KF, Wade CM, Kroon D, Brown AJL (1997) Planktic foraminiferal molecular evolution and their polyphyletic origins from benthic taxa. Marine Micropaleontology, 30, 251–266.	MC399	DS	DOC	Pelagia, 64PE304	*	Mozambique Channel	South Indian Ocean	-16.7133	40.8473	2009-03-26	NA	Globigerinoides conglobatus	Globigerinoides	conglobatus	NA	NA	NA	ASSIGNED LVL-3	Globigerinoides	conglobatus	I	a	1	Partial	Complete	Complete	Complete	Complete	Complete	Complete	Partial	NA	NA	NA
KM194093	*	Darling KF, Kroon D, Wade CM, Leigh J (1996) Molecular Phylogeny of the planktic foraminifera. Journal of foraminiferal research, 26, 324–330; Darling KF, Wade CM, Kroon D, Brown AJL (1997) Planktic foraminiferal molecular evolution and their polyphyletic origins from benthic taxa. Marine Micropaleontology, 30, 251–266.	MC23	DS	DOC	Pelagia, 64PE304	*	Mozambique Channel	South Indian Ocean	-7.03133	39.8783	2009-03-11	NA	Globigerinoides conglobatus	Globigerinoides	conglobatus	NA	NA	NA	ASSIGNED LVL-3	Globigerinoides	conglobatus	I	a	1	Partial	Complete	Complete	Complete	Complete	Complete	Complete	Partial	NA	NA	NA
KM194159	*	Darling KF, Kroon D, Wade CM, Leigh J (1996) Molecular Phylogeny of the planktic foraminifera. Journal of foraminiferal research, 26, 324–330; Darling KF, Wade CM, Kroon D, Brown AJL (1997) Planktic foraminiferal molecular evolution and their polyphyletic origins from benthic taxa. Marine Micropaleontology, 30, 251–266.	AL3	DS	DOC	Near Shore Collection	*	Lizard Island, Great Barrier Reef, Australia	South Pacific Ocean	-14.6167	145.65	1995-08-01	3-4 m	Globigerinoides conglobatus	Globigerinoides	conglobatus	NA	NA	NA	ASSIGNED LVL-2	Globigerinoides	conglobatus	I	b	NA	Partial	Complete	Complete	Complete	Complete	Complete	Complete	Complete	Complete	Complete	Partial
KM194246	*	Morard R, Quillévéré F, Douady CJ et al. (2011) Worldwide genotyping in the planktonic foraminifer Globoconella inflata: Implications for life history and paleoceanography. PLoS ONE, 6, 1–12.	D32	DS	GITC*	Sonne, SO-226	*	Equatorial Pacific	South Pacific Ocean	-26.654	171.384	2013-03-07	0-20 m	Globigerinoides conglobatus	Globigerinoides	conglobatus	NA	NA	NA	ASSIGNED LVL-3	Globigerinoides	conglobatus	I	a	1	NA	NA	Partial	Complete	Complete	Complete	Complete	Partial	NA	NA	NA
KM194248	*	Morard R, Quillévéré F, Douady CJ et al. (2011) Worldwide genotyping in the planktonic foraminifer Globoconella inflata: Implications for life history and paleoceanography. PLoS ONE, 6, 1–12.	D46	DS	GITC*	Sonne, SO-226	*	Equatorial Pacific	South Pacific Ocean	-26.654	171.384	2013-03-07	0-20 m	Globigerinoides conglobatus	Globigerinoides	conglobatus	NA	NA	NA	ASSIGNED LVL-3	Globigerinoides	conglobatus	I	b	1	NA	NA	Partial	Complete	Complete	Complete	Complete	Complete	Partial	NA	NA
KM194259	*	Morard R, Quillévéré F, Douady CJ et al. (2011) Worldwide genotyping in the planktonic foraminifer Globoconella inflata: Implications for life history and paleoceanography. PLoS ONE, 6, 1–12.	D65	DS	GITC*	Sonne, SO-226	*	Equatorial Pacific	South Pacific Ocean	-22.719	170.918	2013-03-08	100-200 m	Globigerinoides conglobatus	Globigerinoides	conglobatus	NA	NA	NA	ASSIGNED LVL-2	Globigerinoides	conglobatus	I	b	NA	NA	NA	Partial	Complete	Complete	Complete	Complete	Complete	Partial	NA	NA
KM194260	*	Morard R, Quillévéré F, Douady CJ et al. (2011) Worldwide genotyping in the planktonic foraminifer Globoconella inflata: Implications for life history and paleoceanography. PLoS ONE, 6, 1–12.	D69	DS	GITC*	Sonne, SO-226	*	Equatorial Pacific	South Pacific Ocean	-22.719	170.918	2013-03-08	20-40 m	Globigerinoides conglobatus	Globigerinoides	conglobatus	NA	NA	NA	ASSIGNED LVL-3	Globigerinoides	conglobatus	I	a	1	NA	NA	Partial	Complete	Complete	Complete	Complete	Complete	Partial	NA	NA
KM194261	*	Morard R, Quillévéré F, Douady CJ et al. (2011) Worldwide genotyping in the planktonic foraminifer Globoconella inflata: Implications for life history and paleoceanography. PLoS ONE, 6, 1–12.	D72	DS	GITC*	Sonne, SO-226	*	Equatorial Pacific	South Pacific Ocean	-22.719	170.918	2013-03-08	20-40 m	Globigerinoides conglobatus	Globigerinoides	conglobatus	NA	NA	NA	ASSIGNED LVL-3	Globigerinoides	conglobatus	I	b	1	NA	NA	Partial	Complete	Complete	Complete	Complete	Complete	Partial	NA	NA
KM194262	*	Morard R, Quillévéré F, Douady CJ et al. (2011) Worldwide genotyping in the planktonic foraminifer Globoconella inflata: Implications for life history and paleoceanography. PLoS ONE, 6, 1–12.	D156	DS	GITC*	Sonne, SO-226	*	Equatorial Pacific	South Pacific Ocean	-10.381	167.125	2013-03-11	20-40 m	Globigerinoides conglobatus	Globigerinoides	conglobatus	NA	NA	NA	ASSIGNED LVL-3	Globigerinoides	conglobatus	I	b	1	NA	NA	Partial	Complete	Complete	Complete	Complete	Complete	Partial	NA	NA
KM194286	*	Morard R, Quillévéré F, Douady CJ et al. (2011) Worldwide genotyping in the planktonic foraminifer Globoconella inflata: Implications for life history and paleoceanography. PLoS ONE, 6, 1–12.	D97	DS	GITC*	Sonne, SO-226	*	Equatorial Pacific	South Pacific Ocean	-10.381	167.125	2013-03-11	80-100 m	Globigerinoides conglobatus	Globigerinoides	conglobatus	NA	NA	NA	ASSIGNED LVL-3	Globigerinoides	conglobatus	I	a	1	NA	NA	Partial	Complete	Complete	Complete	Complete	Complete	Partial	NA	NA
KY397454	Li,B., Saren,G. and Li,T. (Unpublished) Planktonic foraminiferal molecular study from the West Pacific: taxonomy and paleoceanographic implication	*	38	1	*	*	WP-08	Papua New Guinea	Pacific Ocean	*	*	2008-12-01	NA	*	Globigerinoides	ruber	NA	NA	NA	BASETYPE	Globigerinoides	ruber albus	I	a	1	Partial	Complete	Complete	Complete	Complete	Complete	Complete	Complete	Complete	Complete	Partial
KY397455	Li,B., Saren,G. and Li,T. (Unpublished) Planktonic foraminiferal molecular study from the West Pacific: taxonomy and paleoceanographic implication	*	38	2	*	*	WP-08	Papua New Guinea	Pacific Ocean	*	*	2008-12-01	NA	*	Globigerinoides	ruber	NA	NA	NA	ASSIGNED LVL-3	Globigerinoides	ruber albus	I	a	2	Partial	Complete	Complete	Complete	Complete	Complete	Complete	Complete	Complete	Complete	Partial
KY397456	Li,B., Saren,G. and Li,T. (Unpublished) Planktonic foraminiferal molecular study from the West Pacific: taxonomy and paleoceanographic implication	*	38	3	*	*	WP-08	Papua New Guinea	Pacific Ocean	*	*	2008-12-01	NA	*	Globigerinoides	ruber	NA	NA	NA	ASSIGNED LVL-3	Globigerinoides	ruber albus	I	a	2	Partial	Complete	Complete	Complete	Complete	Complete	Complete	Complete	Complete	Complete	Partial
KY397457	Li,B., Saren,G. and Li,T. (Unpublished) Planktonic foraminiferal molecular study from the West Pacific: taxonomy and paleoceanographic implication	*	28	1	*	*	WP-08	Papua New Guinea	Pacific Ocean	*	*	2008-12-01	NA	*	Globigerinoides	ruber	NA	NA	NA	ASSIGNED LVL-3	Globigerinoides	ruber albus	I	c	1	Partial	Complete	Complete	Complete	Complete	Complete	Complete	Complete	Complete	Complete	Partial
KY397458	Li,B., Saren,G. and Li,T. (Unpublished) Planktonic foraminiferal molecular study from the West Pacific: taxonomy and paleoceanographic implication	*	28	2	*	*	WP-08	Papua New Guinea	Pacific Ocean	*	*	2008-12-01	NA	*	Globigerinoides	ruber	NA	NA	NA	ASSIGNED LVL-3	Globigerinoides	ruber albus	I	c	1	Partial	Complete	Complete	Complete	Complete	Complete	Complete	Complete	Complete	Complete	Partial
KY397459	Li,B., Saren,G. and Li,T. (Unpublished) Planktonic foraminiferal molecular study from the West Pacific: taxonomy and paleoceanographic implication	*	28	3	*	*	WP-08	Papua New Guinea	Pacific Ocean	*	*	2008-12-01	NA	*	Globigerinoides	ruber	NA	NA	NA	ASSIGNED LVL-3	Globigerinoides	ruber albus	I	c	1	Partial	Complete	Complete	Complete	Complete	Complete	Complete	Complete	Complete	Complete	Partial
KY397460	Li,B., Saren,G. and Li,T. (Unpublished) Planktonic foraminiferal molecular study from the West Pacific: taxonomy and paleoceanographic implication	*	28	4	*	*	WP-08	Papua New Guinea	Pacific Ocean	*	*	2008-12-01	NA	*	Globigerinoides	ruber	NA	NA	NA	ASSIGNED LVL-3	Globigerinoides	ruber albus	I	c	1	Partial	Complete	Complete	Complete	Complete	Complete	Complete	Complete	Complete	Complete	Partial
MN383323	*	Weiner, A.K.M., Morard, R., Weinkauf, M.F., Darling, K.F., André, A., Quillévéré, F., Ujiie, Y., Douady, C.J., de Vargas, C., Kucera, M., 2016. Methodology for single-cell genetic analysis of planktonic foraminifera for studies of protist diversity and evolution. Fontiers Mar. Sci. 3, 1–15. doi:10.3389/fmars.2016.00255	Th247	DS	GITC*	Baruna-jaya 8, BJ8-03	*	Indonesian area	North Pacific Ocean	1.72166	128.782	2003-07-23	0-200 m	*	Globigerinoides	ruber	I	a	NA	ASSIGNED LVL-2	Globigerinoides	ruber albus	I	a	NA	NA	NA	Partial	Complete	Complete	Complete	Complete	Complete	Partial	NA	NA
MN383324	*	Weiner, A.K.M., Morard, R., Weinkauf, M.F., Darling, K.F., André, A., Quillévéré, F., Ujiie, Y., Douady, C.J., de Vargas, C., Kucera, M., 2016. Methodology for single-cell genetic analysis of planktonic foraminifera for studies of protist diversity and evolution. Fontiers Mar. Sci. 3, 1–15. doi:10.3389/fmars.2016.00255	Th250	DS	GITC*	Baruna-jaya 8, BJ8-03	*	Indonesian area	North Pacific Ocean	1.72166	128.782	2003-07-23	0-200 m	*	Globigerinoides	ruber	I	b	1	ASSIGNED LVL-2	Globigerinoides	ruber albus	I	b	NA	NA	NA	Partial	Complete	Complete	Complete	Complete	Complete	Partial	NA	NA
MN383325	*	Weiner, A.K.M., Morard, R., Weinkauf, M.F., Darling, K.F., André, A., Quillévéré, F., Ujiie, Y., Douady, C.J., de Vargas, C., Kucera, M., 2016. Methodology for single-cell genetic analysis of planktonic foraminifera for studies of protist diversity and evolution. Fontiers Mar. Sci. 3, 1–15. doi:10.3389/fmars.2016.00255	Th251	DS	GITC*	Baruna-jaya 8, BJ8-03	*	Indonesian area	North Pacific Ocean	1.72166	128.782	2003-07-23	0-200 m	*	Globigerinoides	ruber	I	a	NA	ASSIGNED LVL-2	Globigerinoides	ruber albus	I	a	NA	NA	NA	Partial	Complete	Complete	Complete	Complete	Complete	Partial	NA	NA
MN383326	*	Weiner, A.K.M., Morard, R., Weinkauf, M.F., Darling, K.F., André, A., Quillévéré, F., Ujiie, Y., Douady, C.J., de Vargas, C., Kucera, M., 2016. Methodology for single-cell genetic analysis of planktonic foraminifera for studies of protist diversity and evolution. Fontiers Mar. Sci. 3, 1–15. doi:10.3389/fmars.2016.00255	Th254	DS	GITC*	Baruna-jaya 8, BJ8-03	*	Indonesian area	North Pacific Ocean	1.72166	128.782	2003-07-23	0-200 m	*	Globigerinoides	ruber	I	b	2	ASSIGNED LVL-3	Globigerinoides	ruber albus	I	c	1	NA	NA	Partial	Complete	Complete	Complete	Complete	Complete	Partial	NA	NA
MN383327	*	Weiner, A.K.M., Morard, R., Weinkauf, M.F., Darling, K.F., André, A., Quillévéré, F., Ujiie, Y., Douady, C.J., de Vargas, C., Kucera, M., 2016. Methodology for single-cell genetic analysis of planktonic foraminifera for studies of protist diversity and evolution. Fontiers Mar. Sci. 3, 1–15. doi:10.3389/fmars.2016.00255	Th255	DS	GITC*	Baruna-jaya 8, BJ8-03	*	Indonesian area	North Pacific Ocean	1.72166	128.782	2003-07-23	0-200 m	*	Globigerinoides	ruber	I	b	1	ASSIGNED LVL-2	Globigerinoides	ruber albus	I	b	NA	NA	NA	Partial	Complete	Complete	Complete	Complete	Complete	Partial	NA	NA
MN383328	*	Weiner, A.K.M., Morard, R., Weinkauf, M.F., Darling, K.F., André, A., Quillévéré, F., Ujiie, Y., Douady, C.J., de Vargas, C., Kucera, M., 2016. Methodology for single-cell genetic analysis of planktonic foraminifera for studies of protist diversity and evolution. Fontiers Mar. Sci. 3, 1–15. doi:10.3389/fmars.2016.00255	Th256	DS	GITC*	Baruna-jaya 8, BJ8-03	*	Indonesian area	North Pacific Ocean	1.72166	128.782	2003-07-23	0-200 m	*	Globigerinoides	ruber	I	b	2	ASSIGNED LVL-3	Globigerinoides	ruber albus	I	c	1	NA	NA	Partial	Complete	Complete	Complete	Complete	Complete	Partial	NA	NA
MN383329	*	Weiner, A.K.M., Morard, R., Weinkauf, M.F., Darling, K.F., André, A., Quillévéré, F., Ujiie, Y., Douady, C.J., de Vargas, C., Kucera, M., 2016. Methodology for single-cell genetic analysis of planktonic foraminifera for studies of protist diversity and evolution. Fontiers Mar. Sci. 3, 1–15. doi:10.3389/fmars.2016.00255	Th258	DS	GITC*	Baruna-jaya 8, BJ8-03	*	Indonesian area	North Pacific Ocean	1.72166	128.782	2003-07-23	0-200 m	*	Globigerinoides	ruber	I	b	1	ASSIGNED LVL-2	Globigerinoides	ruber albus	I	b	NA	NA	NA	Partial	Complete	Complete	Complete	Complete	Complete	Partial	NA	NA
MN383330	*	Weiner, A.K.M., Morard, R., Weinkauf, M.F., Darling, K.F., André, A., Quillévéré, F., Ujiie, Y., Douady, C.J., de Vargas, C., Kucera, M., 2016. Methodology for single-cell genetic analysis of planktonic foraminifera for studies of protist diversity and evolution. Fontiers Mar. Sci. 3, 1–15. doi:10.3389/fmars.2016.00255	Th259	DS	GITC*	Baruna-jaya 8, BJ8-03	*	Indonesian area	North Pacific Ocean	1.72166	128.782	2003-07-23	0-200 m	*	Globigerinoides	ruber	I	a	NA	ASSIGNED LVL-2	Globigerinoides	ruber albus	I	a	NA	NA	NA	Partial	Complete	Complete	Complete	Complete	Complete	Partial	NA	NA
MN383331	*	Weiner, A.K.M., Morard, R., Weinkauf, M.F., Darling, K.F., André, A., Quillévéré, F., Ujiie, Y., Douady, C.J., de Vargas, C., Kucera, M., 2016. Methodology for single-cell genetic analysis of planktonic foraminifera for studies of protist diversity and evolution. Fontiers Mar. Sci. 3, 1–15. doi:10.3389/fmars.2016.00255	Th260	DS	GITC*	Baruna-jaya 8, BJ8-03	*	Indonesian area	North Pacific Ocean	1.72166	128.782	2003-07-23	0-200 m	*	Globigerinoides	ruber	I	b	3	ASSIGNED LVL-3	Globigerinoides	ruber albus	I	b	2	NA	NA	Partial	Complete	Complete	Complete	Complete	Complete	Partial	NA	NA
MN383332	*	Weiner, A.K.M., Morard, R., Weinkauf, M.F., Darling, K.F., André, A., Quillévéré, F., Ujiie, Y., Douady, C.J., de Vargas, C., Kucera, M., 2016. Methodology for single-cell genetic analysis of planktonic foraminifera for studies of protist diversity and evolution. Fontiers Mar. Sci. 3, 1–15. doi:10.3389/fmars.2016.00255	Th466	DS	GITC*	Baruna-jaya 8, BJ8-03	*	Indonesian area	North Pacific Ocean	1.72166	128.782	2003-07-23	0-200 m	*	Globigerinoides	ruber	I	b	2	ASSIGNED LVL-3	Globigerinoides	ruber albus	I	c	1	NA	NA	Partial	Complete	Complete	Complete	Complete	Complete	Partial	NA	NA
MN383333	*	Weiner, A.K.M., Morard, R., Weinkauf, M.F., Darling, K.F., André, A., Quillévéré, F., Ujiie, Y., Douady, C.J., de Vargas, C., Kucera, M., 2016. Methodology for single-cell genetic analysis of planktonic foraminifera for studies of protist diversity and evolution. Fontiers Mar. Sci. 3, 1–15. doi:10.3389/fmars.2016.00255	Th468	DS	GITC*	Baruna-jaya 8, BJ8-03	*	Indonesian area	North Pacific Ocean	1.72166	128.782	2003-07-23	0-200 m	*	Globigerinoides	ruber	I	b	1	ASSIGNED LVL-2	Globigerinoides	ruber albus	I	b	NA	NA	NA	Partial	Complete	Complete	Complete	Complete	Complete	Partial	NA	NA
MN383334	*	Weiner, A.K.M., Morard, R., Weinkauf, M.F., Darling, K.F., André, A., Quillévéré, F., Ujiie, Y., Douady, C.J., de Vargas, C., Kucera, M., 2016. Methodology for single-cell genetic analysis of planktonic foraminifera for studies of protist diversity and evolution. Fontiers Mar. Sci. 3, 1–15. doi:10.3389/fmars.2016.00255	Th470	DS	GITC*	Baruna-jaya 8, BJ8-03	*	Indonesian area	North Pacific Ocean	1.72166	128.782	2003-07-23	0-200 m	*	Globigerinoides	ruber	I	a	NA	ASSIGNED LVL-2	Globigerinoides	ruber albus	I	a	NA	NA	NA	Partial	Complete	Complete	Complete	Complete	Complete	Partial	NA	NA
MN383335	*	Weiner, A.K.M., Morard, R., Weinkauf, M.F., Darling, K.F., André, A., Quillévéré, F., Ujiie, Y., Douady, C.J., de Vargas, C., Kucera, M., 2016. Methodology for single-cell genetic analysis of planktonic foraminifera for studies of protist diversity and evolution. Fontiers Mar. Sci. 3, 1–15. doi:10.3389/fmars.2016.00255	Th471	DS	GITC*	Baruna-jaya 8, BJ8-03	*	Indonesian area	North Pacific Ocean	1.72166	128.782	2003-07-23	0-200 m	*	Globigerinoides	ruber	I	a	NA	ASSIGNED LVL-2	Globigerinoides	ruber albus	I	a	NA	NA	NA	Partial	Complete	Complete	Complete	Complete	Complete	Partial	NA	NA
MN383336	*	Weiner, A.K.M., Morard, R., Weinkauf, M.F., Darling, K.F., André, A., Quillévéré, F., Ujiie, Y., Douady, C.J., de Vargas, C., Kucera, M., 2016. Methodology for single-cell genetic analysis of planktonic foraminifera for studies of protist diversity and evolution. Fontiers Mar. Sci. 3, 1–15. doi:10.3389/fmars.2016.00255	Th474	DS	GITC*	Baruna-jaya 8, BJ8-03	*	Indonesian area	North Pacific Ocean	1.72166	128.782	2003-07-23	0-200 m	*	Globigerinoides	ruber	I	a	NA	ASSIGNED LVL-2	Globigerinoides	ruber albus	I	a	NA	NA	NA	Partial	Complete	Complete	Complete	Complete	Complete	Partial	NA	NA
MN383337	*	Weiner, A.K.M., Morard, R., Weinkauf, M.F., Darling, K.F., André, A., Quillévéré, F., Ujiie, Y., Douady, C.J., de Vargas, C., Kucera, M., 2016. Methodology for single-cell genetic analysis of planktonic foraminifera for studies of protist diversity and evolution. Fontiers Mar. Sci. 3, 1–15. doi:10.3389/fmars.2016.00255	Th475	DS	GITC*	Baruna-jaya 8, BJ8-03	*	Indonesian area	North Pacific Ocean	1.72166	128.782	2003-07-23	0-200 m	*	Globigerinoides	ruber	I	b	2	ASSIGNED LVL-3	Globigerinoides	ruber albus	I	c	1	NA	NA	Partial	Complete	Complete	Complete	Complete	Complete	Partial	NA	NA
MN383338	*	Weiner, A.K.M., Morard, R., Weinkauf, M.F., Darling, K.F., André, A., Quillévéré, F., Ujiie, Y., Douady, C.J., de Vargas, C., Kucera, M., 2016. Methodology for single-cell genetic analysis of planktonic foraminifera for studies of protist diversity and evolution. Fontiers Mar. Sci. 3, 1–15. doi:10.3389/fmars.2016.00255	Th477	DS	GITC*	Baruna-jaya 8, BJ8-03	*	Indonesian area	North Pacific Ocean	1.72166	128.782	2003-07-23	0-200 m	*	Globigerinoides	ruber	I	b	2	ASSIGNED LVL-3	Globigerinoides	ruber albus	I	c	1	NA	NA	Partial	Complete	Complete	Complete	Complete	Complete	Partial	NA	NA
MN383339	*	Weiner, A.K.M., Morard, R., Weinkauf, M.F., Darling, K.F., André, A., Quillévéré, F., Ujiie, Y., Douady, C.J., de Vargas, C., Kucera, M., 2016. Methodology for single-cell genetic analysis of planktonic foraminifera for studies of protist diversity and evolution. Fontiers Mar. Sci. 3, 1–15. doi:10.3389/fmars.2016.00255	Th478	DS	DOC	Baruna-jaya 8, BJ8-03	*	Indonesian area	North Pacific Ocean	1.72166	128.782	2003-07-23	0-200 m	*	Globigerinoides	ruber	I	b	2	ASSIGNED LVL-3	Globigerinoides	ruber albus	I	c	1	NA	NA	Partial	Complete	Complete	Complete	Complete	Complete	Partial	NA	NA
MN383340	*	Darling, K.F., Kucera, M., Wade, C.M., 2007. Global molecular phylogeography reveals persistent Arctic circumpolar isolation in a marine planktonic protist. Proc. Natl. Acad. Sci. USA 104, 5002–5007.	Me703	DS	DOC	Melville, Melville	*	Indian Ocean	South Indian Ocean	-19.7466	78.0104	2003-05-30	0-200 m	*	Globigerinoides	ruber	I	a	NA	ASSIGNED LVL-2	Globigerinoides	ruber albus	I	a	NA	NA	NA	Partial	Complete	Complete	Complete	Complete	Complete	Partial	NA	NA
MN383341	*	Darling, K.F., Kucera, M., Wade, C.M., 2007. Global molecular phylogeography reveals persistent Arctic circumpolar isolation in a marine planktonic protist. Proc. Natl. Acad. Sci. USA 104, 5002–5007.	Me832	DS	DOC	Melville, Melville	*	Indian Ocean	South Indian Ocean	-17.1765	83.6759	2003-06-01	0-200 m	*	Globigerinoides	ruber	I	a	NA	ASSIGNED LVL-2	Globigerinoides	ruber albus	I	a	NA	NA	NA	Partial	Complete	Complete	Complete	Complete	Complete	Partial	NA	NA
MN383342	*	Weiner, A.K.M., Morard, R., Weinkauf, M.F., Darling, K.F., André, A., Quillévéré, F., Ujiie, Y., Douady, C.J., de Vargas, C., Kucera, M., 2016. Methodology for single-cell genetic analysis of planktonic foraminifera for studies of protist diversity and evolution. Fontiers Mar. Sci. 3, 1–15. doi:10.3389/fmars.2016.00255	Th249	DS	GITC*	Baruna-jaya 8, BJ8-03	*	Indonesian area	North Pacific Ocean	1.72166	128.782	2003-07-23	0-200 m	*	Globigerinoides	elongatus	I	a	2	ASSIGNED LVL-3	Globigerinoides	elongatus	I	a	3	NA	NA	Partial	Complete	Complete	Complete	Complete	Complete	Partial	NA	NA
MN383343	*	Weiner, A.K.M., Morard, R., Weinkauf, M.F., Darling, K.F., André, A., Quillévéré, F., Ujiie, Y., Douady, C.J., de Vargas, C., Kucera, M., 2016. Methodology for single-cell genetic analysis of planktonic foraminifera for studies of protist diversity and evolution. Fontiers Mar. Sci. 3, 1–15. doi:10.3389/fmars.2016.00255	Th252	DS	GITC*	Baruna-jaya 8, BJ8-03	*	Indonesian area	North Pacific Ocean	1.72166	128.782	2003-07-23	0-200 m	*	Globigerinoides	elongatus	I	a	2	ASSIGNED LVL-3	Globigerinoides	elongatus	I	a	3	NA	NA	Partial	Complete	Complete	Complete	Complete	Complete	Partial	NA	NA
MN383344	*	Weiner, A.K.M., Morard, R., Weinkauf, M.F., Darling, K.F., André, A., Quillévéré, F., Ujiie, Y., Douady, C.J., de Vargas, C., Kucera, M., 2016. Methodology for single-cell genetic analysis of planktonic foraminifera for studies of protist diversity and evolution. Fontiers Mar. Sci. 3, 1–15. doi:10.3389/fmars.2016.00255	Th253	DS	GITC*	Baruna-jaya 8, BJ8-03	*	Indonesian area	North Pacific Ocean	1.72166	128.782	2003-07-23	0-200 m	*	Globigerinoides	elongatus	I	a	2	ASSIGNED LVL-3	Globigerinoides	elongatus	I	a	3	NA	NA	Partial	Complete	Complete	Complete	Complete	Complete	Partial	NA	NA
MN383345	*	Weiner, A.K.M., Morard, R., Weinkauf, M.F., Darling, K.F., André, A., Quillévéré, F., Ujiie, Y., Douady, C.J., de Vargas, C., Kucera, M., 2016. Methodology for single-cell genetic analysis of planktonic foraminifera for studies of protist diversity and evolution. Fontiers Mar. Sci. 3, 1–15. doi:10.3389/fmars.2016.00255	Th257	DS	GITC*	Baruna-jaya 8, BJ8-03	*	Indonesian area	North Pacific Ocean	1.72166	128.782	2003-07-23	0-200 m	*	Globigerinoides	elongatus	I	a	2	ASSIGNED LVL-3	Globigerinoides	elongatus	I	a	3	NA	NA	Partial	Complete	Complete	Complete	Complete	Complete	Partial	NA	NA
MN383346	*	Weiner, A.K.M., Morard, R., Weinkauf, M.F., Darling, K.F., André, A., Quillévéré, F., Ujiie, Y., Douady, C.J., de Vargas, C., Kucera, M., 2016. Methodology for single-cell genetic analysis of planktonic foraminifera for studies of protist diversity and evolution. Fontiers Mar. Sci. 3, 1–15. doi:10.3389/fmars.2016.00255	Th261	DS	GITC*	Baruna-jaya 8, BJ8-03	*	Indonesian area	North Pacific Ocean	1.72166	128.782	2003-07-23	0-200 m	*	Globigerinoides	elongatus	I	a	2	ASSIGNED LVL-3	Globigerinoides	elongatus	I	a	3	NA	NA	Partial	Complete	Complete	Complete	Complete	Complete	Partial	NA	NA
MN383347	*	Weiner, A.K.M., Morard, R., Weinkauf, M.F., Darling, K.F., André, A., Quillévéré, F., Ujiie, Y., Douady, C.J., de Vargas, C., Kucera, M., 2016. Methodology for single-cell genetic analysis of planktonic foraminifera for studies of protist diversity and evolution. Fontiers Mar. Sci. 3, 1–15. doi:10.3389/fmars.2016.00255	Th467	DS	GITC*	Baruna-jaya 8, BJ8-03	*	Indonesian area	North Pacific Ocean	1.72166	128.782	2003-07-23	0-200 m	*	Globigerinoides	elongatus	I	a	NA	ASSIGNED LVL-2	Globigerinoides	elongatus	I	a	NA	NA	NA	Partial	Complete	Complete	Complete	Complete	Complete	Partial	NA	NA
MN383348	*	Weiner, A.K.M., Morard, R., Weinkauf, M.F., Darling, K.F., André, A., Quillévéré, F., Ujiie, Y., Douady, C.J., de Vargas, C., Kucera, M., 2016. Methodology for single-cell genetic analysis of planktonic foraminifera for studies of protist diversity and evolution. Fontiers Mar. Sci. 3, 1–15. doi:10.3389/fmars.2016.00255	Th469	DS	GITC*	Baruna-jaya 8, BJ8-03	*	Indonesian area	North Pacific Ocean	1.72166	128.782	2003-07-23	0-200 m	*	Globigerinoides	elongatus	I	a	2	ASSIGNED LVL-3	Globigerinoides	elongatus	I	a	3	NA	NA	Partial	Complete	Complete	Complete	Complete	Complete	Partial	NA	NA
MN383349	*	Weiner, A.K.M., Morard, R., Weinkauf, M.F., Darling, K.F., André, A., Quillévéré, F., Ujiie, Y., Douady, C.J., de Vargas, C., Kucera, M., 2016. Methodology for single-cell genetic analysis of planktonic foraminifera for studies of protist diversity and evolution. Fontiers Mar. Sci. 3, 1–15. doi:10.3389/fmars.2016.00255	Th472	DS	GITC*	Baruna-jaya 8, BJ8-03	*	Indonesian area	North Pacific Ocean	1.72166	128.782	2003-07-23	0-200 m	*	Globigerinoides	elongatus	I	a	2	ASSIGNED LVL-3	Globigerinoides	elongatus	I	a	3	NA	NA	Partial	Complete	Complete	Complete	Complete	Complete	Partial	NA	NA
MN383350	*	Weiner, A.K.M., Morard, R., Weinkauf, M.F., Darling, K.F., André, A., Quillévéré, F., Ujiie, Y., Douady, C.J., de Vargas, C., Kucera, M., 2016. Methodology for single-cell genetic analysis of planktonic foraminifera for studies of protist diversity and evolution. Fontiers Mar. Sci. 3, 1–15. doi:10.3389/fmars.2016.00255	Th473	DS	GITC*	Baruna-jaya 8, BJ8-03	*	Indonesian area	North Pacific Ocean	1.72166	128.782	2003-07-23	0-200 m	*	Globigerinoides	elongatus	I	a	2	ASSIGNED LVL-3	Globigerinoides	elongatus	I	a	3	NA	NA	Partial	Complete	Complete	Complete	Complete	Complete	Partial	NA	NA
MN383351	*	Weiner, A.K.M., Morard, R., Weinkauf, M.F., Darling, K.F., André, A., Quillévéré, F., Ujiie, Y., Douady, C.J., de Vargas, C., Kucera, M., 2016. Methodology for single-cell genetic analysis of planktonic foraminifera for studies of protist diversity and evolution. Fontiers Mar. Sci. 3, 1–15. doi:10.3389/fmars.2016.00255	Th479	DS	DOC	Baruna-jaya 8, BJ8-03	*	Indonesian area	North Pacific Ocean	1.72166	128.782	2003-07-23	0-200 m	*	Globigerinoides	elongatus	I	a	NA	ASSIGNED LVL-2	Globigerinoides	elongatus	I	a	NA	NA	NA	Partial	Complete	Complete	Complete	Complete	Complete	Partial	NA	NA
MN383352	*	Darling, K.F., Kucera, M., Wade, C.M., 2007. Global molecular phylogeography reveals persistent Arctic circumpolar isolation in a marine planktonic protist. Proc. Natl. Acad. Sci. USA 104, 5002–5007.	Me1053	DS	DOC	Melville, Melville	*	Indian Ocean	South Indian Ocean	-13.4947	91.7729	2003-06-05	0-200 m	*	Globigerinoides	elongatus	I	a	2	ASSIGNED LVL-3	Globigerinoides	elongatus	I	a	3	NA	NA	Partial	Complete	Complete	Complete	Complete	Complete	Partial	NA	NA
MN383353	*	Darling, K.F., Kucera, M., Wade, C.M., 2007. Global molecular phylogeography reveals persistent Arctic circumpolar isolation in a marine planktonic protist. Proc. Natl. Acad. Sci. USA 104, 5002–5007.	Me1079	DS	DOC	Melville, Melville	*	Indian Ocean	South Indian Ocean	-13.9626	94.2856	2003-06-05	0-200 m	*	Globigerinoides	elongatus	I	a	2	ASSIGNED LVL-3	Globigerinoides	elongatus	I	a	3	NA	NA	Partial	Complete	Complete	Complete	Complete	Complete	Partial	NA	NA
MN383354	*	Darling, K.F., Kucera, M., Wade, C.M., 2007. Global molecular phylogeography reveals persistent Arctic circumpolar isolation in a marine planktonic protist. Proc. Natl. Acad. Sci. USA 104, 5002–5007.	Me1080	DS	DOC	Melville, Melville	*	Indian Ocean	South Indian Ocean	-13.9626	94.2856	2003-06-05	0-200 m	*	Globigerinoides	elongatus	I	a	2	ASSIGNED LVL-3	Globigerinoides	elongatus	I	a	3	NA	NA	Partial	Complete	Complete	Complete	Complete	Complete	Partial	NA	NA
MN383355	*	Darling, K.F., Kucera, M., Wade, C.M., 2007. Global molecular phylogeography reveals persistent Arctic circumpolar isolation in a marine planktonic protist. Proc. Natl. Acad. Sci. USA 104, 5002–5007.	Me486	DS	DOC	Melville, Melville	*	Indian Ocean	South Indian Ocean	-29.8505	59.8443	2003-05-25	0-200 m	*	Globigerinoides	elongatus	I	a	2	ASSIGNED LVL-3	Globigerinoides	elongatus	I	a	3	NA	NA	Partial	Complete	Complete	Complete	Complete	Complete	Partial	NA	NA
MN383356	*	Darling, K.F., Kucera, M., Wade, C.M., 2007. Global molecular phylogeography reveals persistent Arctic circumpolar isolation in a marine planktonic protist. Proc. Natl. Acad. Sci. USA 104, 5002–5007.	Me487	DS	DOC	Melville, Melville	*	Indian Ocean	South Indian Ocean	-29.8505	59.8443	2003-05-25	0-200 m	*	Globigerinoides	elongatus	I	a	2	ASSIGNED LVL-3	Globigerinoides	elongatus	I	a	3	NA	NA	Partial	Complete	Complete	Complete	Complete	Complete	Partial	NA	NA
MN383357	*	Darling, K.F., Kucera, M., Wade, C.M., 2007. Global molecular phylogeography reveals persistent Arctic circumpolar isolation in a marine planktonic protist. Proc. Natl. Acad. Sci. USA 104, 5002–5007.	Me490	DS	DOC	Melville, Melville	*	Indian Ocean	South Indian Ocean	-29.8505	59.8443	2003-05-25	0-200 m	*	Globigerinoides	elongatus	I	a	2	ASSIGNED LVL-3	Globigerinoides	elongatus	I	a	3	NA	NA	Partial	Complete	Complete	Complete	Complete	Complete	Partial	NA	NA
MN383358	*	Darling, K.F., Kucera, M., Wade, C.M., 2007. Global molecular phylogeography reveals persistent Arctic circumpolar isolation in a marine planktonic protist. Proc. Natl. Acad. Sci. USA 104, 5002–5007.	Me491	DS	DOC	Melville, Melville	*	Indian Ocean	South Indian Ocean	-29.8505	59.8443	2003-05-25	0-200 m	*	Globigerinoides	elongatus	I	a	2	ASSIGNED LVL-3	Globigerinoides	elongatus	I	a	3	NA	NA	Partial	Complete	Complete	Complete	Complete	Complete	Partial	NA	NA
MN383359	*	Darling, K.F., Kucera, M., Wade, C.M., 2007. Global molecular phylogeography reveals persistent Arctic circumpolar isolation in a marine planktonic protist. Proc. Natl. Acad. Sci. USA 104, 5002–5007.	Me492	DS	DOC	Melville, Melville	*	Indian Ocean	South Indian Ocean	-29.8505	59.8443	2003-05-25	0-200 m	*	Globigerinoides	elongatus	I	a	2	ASSIGNED LVL-3	Globigerinoides	elongatus	I	a	3	NA	NA	Partial	Complete	Complete	Complete	Complete	Complete	Partial	NA	NA
MN383360	*	Weiner, A.K.M., Morard, R., Weinkauf, M.F., Darling, K.F., André, A., Quillévéré, F., Ujiie, Y., Douady, C.J., de Vargas, C., Kucera, M., 2016. Methodology for single-cell genetic analysis of planktonic foraminifera for studies of protist diversity and evolution. Fontiers Mar. Sci. 3, 1–15. doi:10.3389/fmars.2016.00255	D211	DS	GITC*	Puerto Rico	*	Caribbean Sea	North Atlantic Ocean	17.8639	-66.9871	2012-10-18	0-100 m	*	Globigerinoides	ruber	I	a	NA	ASSIGNED LVL-2	Globigerinoides	ruber albus	I	a	NA	NA	Partial	complete	complete	complete	complete	complete	Partial	NA	NA	NA
MN383361	*	Weiner, A.K.M., Morard, R., Weinkauf, M.F., Darling, K.F., André, A., Quillévéré, F., Ujiie, Y., Douady, C.J., de Vargas, C., Kucera, M., 2016. Methodology for single-cell genetic analysis of planktonic foraminifera for studies of protist diversity and evolution. Fontiers Mar. Sci. 3, 1–15. doi:10.3389/fmars.2016.00255	D229	DS	GITC*	Puerto Rico	*	Caribbean Sea	North Atlantic Ocean	17.8639	-66.9871	2012-10-18	0-100 m	*	Globigerinoides	ruber	I	b	1	ASSIGNED LVL-3	Globigerinoides	ruber albus	I	b	1	NA	Partial	complete	complete	complete	complete	complete	Partial	NA	NA	NA
MN383362	*	Weiner, A.K.M., Morard, R., Weinkauf, M.F., Darling, K.F., André, A., Quillévéré, F., Ujiie, Y., Douady, C.J., de Vargas, C., Kucera, M., 2016. Methodology for single-cell genetic analysis of planktonic foraminifera for studies of protist diversity and evolution. Fontiers Mar. Sci. 3, 1–15. doi:10.3389/fmars.2016.00255	D239	DS	GITC*	Puerto Rico	*	Caribbean Sea	North Atlantic Ocean	17.8639	-66.9871	2012-10-18	0-100 m	*	Globigerinoides	ruber	I	a	NA	ASSIGNED LVL-2	Globigerinoides	ruber albus	I	a	NA	NA	NA	NA	Partial	complete	complete	complete	complete	complete	Partial	NA
MN383363	*	Weiner, A.K.M., Morard, R., Weinkauf, M.F., Darling, K.F., André, A., Quillévéré, F., Ujiie, Y., Douady, C.J., de Vargas, C., Kucera, M., 2016. Methodology for single-cell genetic analysis of planktonic foraminifera for studies of protist diversity and evolution. Fontiers Mar. Sci. 3, 1–15. doi:10.3389/fmars.2016.00255	D257	DS	GITC*	Puerto Rico	*	Caribbean Sea	North Atlantic Ocean	17.8639	-66.9871	2012-10-18	0-100 m	*	Globigerinoides	ruber	I	a	NA	ASSIGNED LVL-2	Globigerinoides	ruber albus	I	a	NA	NA	NA	NA	Partial	complete	complete	complete	complete	complete	Partial	NA
MN383364	*	Weiner, A.K.M., Morard, R., Weinkauf, M.F., Darling, K.F., André, A., Quillévéré, F., Ujiie, Y., Douady, C.J., de Vargas, C., Kucera, M., 2016. Methodology for single-cell genetic analysis of planktonic foraminifera for studies of protist diversity and evolution. Fontiers Mar. Sci. 3, 1–15. doi:10.3389/fmars.2016.00255	D269	DS	GITC*	Puerto Rico	*	Caribbean Sea	North Atlantic Ocean	17.8639	-66.9871	2012-10-18	0-100 m	*	Globigerinoides	ruber	I	a	NA	ASSIGNED LVL-2	Globigerinoides	ruber albus	I	a	NA	NA	NA	NA	Partial	complete	complete	complete	complete	complete	Partial	NA
MN383365	*	Weiner, A.K.M., Morard, R., Weinkauf, M.F., Darling, K.F., André, A., Quillévéré, F., Ujiie, Y., Douady, C.J., de Vargas, C., Kucera, M., 2016. Methodology for single-cell genetic analysis of planktonic foraminifera for studies of protist diversity and evolution. Fontiers Mar. Sci. 3, 1–15. doi:10.3389/fmars.2016.00255	D678	DS	GITC*	Puerto Rico	*	Caribbean Sea	North Atlantic Ocean	17.8639	-66.9871	2012-11-05	0-100 m	*	Globigerinoides	ruber	I	a	NA	ASSIGNED LVL-2	Globigerinoides	ruber albus	I	a	NA	NA	NA	NA	Partial	complete	complete	complete	complete	complete	Partial	NA
MN383366	*	Weiner, A.K.M., Morard, R., Weinkauf, M.F., Darling, K.F., André, A., Quillévéré, F., Ujiie, Y., Douady, C.J., de Vargas, C., Kucera, M., 2016. Methodology for single-cell genetic analysis of planktonic foraminifera for studies of protist diversity and evolution. Fontiers Mar. Sci. 3, 1–15. doi:10.3389/fmars.2016.00255	D202	DS	GITC*	Near Shore collection	*	Caribbean Sea	North Atlantic Ocean	17.8639	-66.9871	2012-10-18	0-100 m	*	Globigerinoides	ruber-pink	I	a	1	ASSIGNED LVL-3	Globigerinoides	ruber ruber	I	a	1	NA	NA	NA	NA	Partial	complete	complete	Partial	NA	NA	NA
MN383367	*	Weiner, A.K.M., Morard, R., Weinkauf, M.F., Darling, K.F., André, A., Quillévéré, F., Ujiie, Y., Douady, C.J., de Vargas, C., Kucera, M., 2016. Methodology for single-cell genetic analysis of planktonic foraminifera for studies of protist diversity and evolution. Fontiers Mar. Sci. 3, 1–15. doi:10.3389/fmars.2016.00255	D210	DS	GITC*	Puerto Rico	*	Caribbean Sea	North Atlantic Ocean	17.8639	-66.9871	2012-10-18	0-100 m	*	Globigerinoides	ruber-pink	I	a	1	ASSIGNED LVL-3	Globigerinoides	ruber ruber	I	a	1	NA	Partial	complete	complete	complete	complete	complete	Partial	NA	NA	NA
MN383368	*	Weiner, A.K.M., Morard, R., Weinkauf, M.F., Darling, K.F., André, A., Quillévéré, F., Ujiie, Y., Douady, C.J., de Vargas, C., Kucera, M., 2016. Methodology for single-cell genetic analysis of planktonic foraminifera for studies of protist diversity and evolution. Fontiers Mar. Sci. 3, 1–15. doi:10.3389/fmars.2016.00255	D217	DS	GITC*	Puerto Rico	*	Caribbean Sea	North Atlantic Ocean	17.8639	-66.9871	2012-10-18	0-100 m	*	Globigerinoides	ruber-pink	I	a	1	ASSIGNED LVL-3	Globigerinoides	ruber ruber	I	a	1	NA	NA	Partial	complete	complete	complete	complete	Partial	NA	NA	NA
MN383369	*	Weiner, A.K.M., Morard, R., Weinkauf, M.F., Darling, K.F., André, A., Quillévéré, F., Ujiie, Y., Douady, C.J., de Vargas, C., Kucera, M., 2016. Methodology for single-cell genetic analysis of planktonic foraminifera for studies of protist diversity and evolution. Fontiers Mar. Sci. 3, 1–15. doi:10.3389/fmars.2016.00255	D219	DS	GITC*	Puerto Rico	*	Caribbean Sea	North Atlantic Ocean	17.8639	-66.9871	2012-10-18	0-100 m	*	Globigerinoides	ruber-pink	I	a	1	ASSIGNED LVL-3	Globigerinoides	ruber ruber	I	a	1	NA	Partial	complete	complete	complete	complete	complete	complete	Partial	NA	NA
MN383370	*	Weiner, A.K.M., Morard, R., Weinkauf, M.F., Darling, K.F., André, A., Quillévéré, F., Ujiie, Y., Douady, C.J., de Vargas, C., Kucera, M., 2016. Methodology for single-cell genetic analysis of planktonic foraminifera for studies of protist diversity and evolution. Fontiers Mar. Sci. 3, 1–15. doi:10.3389/fmars.2016.00255	D226	DS	GITC*	Puerto Rico	*	Caribbean Sea	North Atlantic Ocean	17.8639	-66.9871	2012-10-18	0-100 m	*	Globigerinoides	ruber-pink	I	a	1	ASSIGNED LVL-3	Globigerinoides	ruber ruber	I	a	1	NA	Partial	complete	complete	complete	complete	complete	Partial	NA	NA	NA
MN383371	*	Weiner, A.K.M., Morard, R., Weinkauf, M.F., Darling, K.F., André, A., Quillévéré, F., Ujiie, Y., Douady, C.J., de Vargas, C., Kucera, M., 2016. Methodology for single-cell genetic analysis of planktonic foraminifera for studies of protist diversity and evolution. Fontiers Mar. Sci. 3, 1–15. doi:10.3389/fmars.2016.00255	D232	DS	GITC*	Puerto Rico	*	Caribbean Sea	North Atlantic Ocean	17.8639	-66.9871	2012-10-18	0-100 m	*	Globigerinoides	ruber-pink	I	a	1	ASSIGNED LVL-3	Globigerinoides	ruber ruber	I	a	1	NA	NA	Partial	complete	complete	complete	complete	complete	Partial	NA	NA
MN383372	*	Weiner, A.K.M., Morard, R., Weinkauf, M.F., Darling, K.F., André, A., Quillévéré, F., Ujiie, Y., Douady, C.J., de Vargas, C., Kucera, M., 2016. Methodology for single-cell genetic analysis of planktonic foraminifera for studies of protist diversity and evolution. Fontiers Mar. Sci. 3, 1–15. doi:10.3389/fmars.2016.00255	D234	DS	GITC*	Puerto Rico	*	Caribbean Sea	North Atlantic Ocean	17.8639	-66.9871	2012-10-18	0-100 m	*	Globigerinoides	ruber-pink	I	a	1	ASSIGNED LVL-3	Globigerinoides	ruber ruber	I	a	1	NA	Partial	complete	complete	complete	complete	complete	Partial	NA	NA	NA
MN383373	*	Weiner, A.K.M., Morard, R., Weinkauf, M.F., Darling, K.F., André, A., Quillévéré, F., Ujiie, Y., Douady, C.J., de Vargas, C., Kucera, M., 2016. Methodology for single-cell genetic analysis of planktonic foraminifera for studies of protist diversity and evolution. Fontiers Mar. Sci. 3, 1–15. doi:10.3389/fmars.2016.00255	D243	DS	GITC*	Puerto Rico	*	Caribbean Sea	North Atlantic Ocean	17.8639	-66.9871	2012-10-18	0-100 m	*	Globigerinoides	ruber-pink	I	a	1	ASSIGNED LVL-3	Globigerinoides	ruber ruber	I	a	1	NA	Partial	complete	complete	complete	complete	complete	Partial	NA	NA	NA
MN383374	*	Weiner, A.K.M., Morard, R., Weinkauf, M.F., Darling, K.F., André, A., Quillévéré, F., Ujiie, Y., Douady, C.J., de Vargas, C., Kucera, M., 2016. Methodology for single-cell genetic analysis of planktonic foraminifera for studies of protist diversity and evolution. Fontiers Mar. Sci. 3, 1–15. doi:10.3389/fmars.2016.00255	D255	DS	GITC*	Puerto Rico	*	Caribbean Sea	North Atlantic Ocean	17.8639	-66.9871	2012-10-18	0-100 m	*	Globigerinoides	ruber-pink	I	a	1	ASSIGNED LVL-3	Globigerinoides	ruber ruber	I	a	1	NA	Partial	complete	complete	complete	complete	complete	complete	Partial	NA	NA
MN383375	*	Weiner, A.K.M., Morard, R., Weinkauf, M.F., Darling, K.F., André, A., Quillévéré, F., Ujiie, Y., Douady, C.J., de Vargas, C., Kucera, M., 2016. Methodology for single-cell genetic analysis of planktonic foraminifera for studies of protist diversity and evolution. Fontiers Mar. Sci. 3, 1–15. doi:10.3389/fmars.2016.00255	D264	DS	GITC*	Puerto Rico	*	Caribbean Sea	North Atlantic Ocean	17.8639	-66.9871	2012-10-18	0-100 m	*	Globigerinoides	ruber-pink	I	a	1	ASSIGNED LVL-3	Globigerinoides	ruber ruber	I	a	1	NA	NA	NA	Partial	complete	complete	complete	Partial	NA	NA	NA
MN383376	*	Weiner, A.K.M., Morard, R., Weinkauf, M.F., Darling, K.F., André, A., Quillévéré, F., Ujiie, Y., Douady, C.J., de Vargas, C., Kucera, M., 2016. Methodology for single-cell genetic analysis of planktonic foraminifera for studies of protist diversity and evolution. Fontiers Mar. Sci. 3, 1–15. doi:10.3389/fmars.2016.00255	D265	DS	GITC*	Puerto Rico	*	Caribbean Sea	North Atlantic Ocean	17.8639	-66.9871	2012-10-18	0-100 m	*	Globigerinoides	ruber-pink	I	a	1	ASSIGNED LVL-3	Globigerinoides	ruber ruber	I	a	1	NA	Partial	complete	complete	complete	complete	complete	Partial	NA	NA	NA
MN383377	*	Weiner, A.K.M., Morard, R., Weinkauf, M.F., Darling, K.F., André, A., Quillévéré, F., Ujiie, Y., Douady, C.J., de Vargas, C., Kucera, M., 2016. Methodology for single-cell genetic analysis of planktonic foraminifera for studies of protist diversity and evolution. Fontiers Mar. Sci. 3, 1–15. doi:10.3389/fmars.2016.00255	D267	DS	GITC*	Puerto Rico	*	Caribbean Sea	North Atlantic Ocean	17.8639	-66.9871	2012-10-18	0-100 m	*	Globigerinoides	ruber-pink	I	a	1	ASSIGNED LVL-3	Globigerinoides	ruber ruber	I	a	1	NA	Partial	complete	complete	complete	complete	complete	Partial	NA	NA	NA
MN383378	*	Weiner, A.K.M., Morard, R., Weinkauf, M.F., Darling, K.F., André, A., Quillévéré, F., Ujiie, Y., Douady, C.J., de Vargas, C., Kucera, M., 2016. Methodology for single-cell genetic analysis of planktonic foraminifera for studies of protist diversity and evolution. Fontiers Mar. Sci. 3, 1–15. doi:10.3389/fmars.2016.00255	D274	DS	GITC*	Puerto Rico	*	Caribbean Sea	North Atlantic Ocean	17.8639	-66.9871	2012-10-18	0-100 m	*	Globigerinoides	ruber-pink	I	a	1	ASSIGNED LVL-3	Globigerinoides	ruber ruber	I	a	1	NA	Partial	complete	complete	complete	complete	complete	complete	Partial	NA	NA
MN383379	*	Weiner, A.K.M., Morard, R., Weinkauf, M.F., Darling, K.F., André, A., Quillévéré, F., Ujiie, Y., Douady, C.J., de Vargas, C., Kucera, M., 2016. Methodology for single-cell genetic analysis of planktonic foraminifera for studies of protist diversity and evolution. Fontiers Mar. Sci. 3, 1–15. doi:10.3389/fmars.2016.00255	D280	DS	GITC*	Puerto Rico	*	Caribbean Sea	North Atlantic Ocean	17.8639	-66.9871	2012-10-18	0-100 m	*	Globigerinoides	ruber-pink	I	a	1	ASSIGNED LVL-3	Globigerinoides	ruber ruber	I	a	1	NA	Partial	complete	complete	complete	complete	complete	Partial	NA	NA	NA
MN383380	*	Weiner, A.K.M., Morard, R., Weinkauf, M.F., Darling, K.F., André, A., Quillévéré, F., Ujiie, Y., Douady, C.J., de Vargas, C., Kucera, M., 2016. Methodology for single-cell genetic analysis of planktonic foraminifera for studies of protist diversity and evolution. Fontiers Mar. Sci. 3, 1–15. doi:10.3389/fmars.2016.00255	D286	DS	GITC*	Puerto Rico	*	Caribbean Sea	North Atlantic Ocean	17.8639	-66.9871	2012-10-18	0-100 m	*	Globigerinoides	ruber-pink	I	a	1	ASSIGNED LVL-3	Globigerinoides	ruber ruber	I	a	1	NA	Partial	Partial	complete	complete	complete	complete	Partial	NA	NA	NA
MN383381	*	Weiner, A.K.M., Morard, R., Weinkauf, M.F., Darling, K.F., André, A., Quillévéré, F., Ujiie, Y., Douady, C.J., de Vargas, C., Kucera, M., 2016. Methodology for single-cell genetic analysis of planktonic foraminifera for studies of protist diversity and evolution. Fontiers Mar. Sci. 3, 1–15. doi:10.3389/fmars.2016.00255	D288	DS	GITC*	Puerto Rico	*	Caribbean Sea	North Atlantic Ocean	17.8639	-66.9871	2012-10-18	0-100 m	*	Globigerinoides	ruber-pink	I	a	1	ASSIGNED LVL-3	Globigerinoides	ruber ruber	I	a	1	NA	Partial	complete	complete	complete	complete	Partial	NA	NA	NA	NA
MN383382	*	Weiner, A.K.M., Morard, R., Weinkauf, M.F., Darling, K.F., André, A., Quillévéré, F., Ujiie, Y., Douady, C.J., de Vargas, C., Kucera, M., 2016. Methodology for single-cell genetic analysis of planktonic foraminifera for studies of protist diversity and evolution. Fontiers Mar. Sci. 3, 1–15. doi:10.3389/fmars.2016.00255	D289	DS	GITC*	Puerto Rico	*	Caribbean Sea	North Atlantic Ocean	17.8639	-66.9871	2012-10-18	0-100 m	*	Globigerinoides	ruber-pink	I	a	1	ASSIGNED LVL-3	Globigerinoides	ruber ruber	I	a	1	NA	NA	Partial	complete	complete	complete	complete	complete	Partial	NA	NA
MN383383	*	Weiner, A.K.M., Morard, R., Weinkauf, M.F., Darling, K.F., André, A., Quillévéré, F., Ujiie, Y., Douady, C.J., de Vargas, C., Kucera, M., 2016. Methodology for single-cell genetic analysis of planktonic foraminifera for studies of protist diversity and evolution. Fontiers Mar. Sci. 3, 1–15. doi:10.3389/fmars.2016.00255	D297	DS	GITC*	Puerto Rico	*	Caribbean Sea	North Atlantic Ocean	17.8639	-66.9871	2012-10-18	0-100 m	*	Globigerinoides	ruber-pink	I	a	1	ASSIGNED LVL-2	Globigerinoides	ruber ruber	I	a	NA	NA	Partial	complete	complete	Partial	NA	NA	NA	NA	NA	NA
MN383384	*	Weiner, A.K.M., Morard, R., Weinkauf, M.F., Darling, K.F., André, A., Quillévéré, F., Ujiie, Y., Douady, C.J., de Vargas, C., Kucera, M., 2016. Methodology for single-cell genetic analysis of planktonic foraminifera for studies of protist diversity and evolution. Fontiers Mar. Sci. 3, 1–15. doi:10.3389/fmars.2016.00255	D305	DS	GITC*	Puerto Rico	*	Caribbean Sea	North Atlantic Ocean	17.8639	-66.9871	2012-10-18	0-100 m	*	Globigerinoides	ruber-pink	I	a	1	ASSIGNED LVL-3	Globigerinoides	ruber ruber	I	a	1	NA	Partial	complete	complete	complete	complete	complete	Partial	NA	NA	NA
MN383385	*	Weiner, A.K.M., Morard, R., Weinkauf, M.F., Darling, K.F., André, A., Quillévéré, F., Ujiie, Y., Douady, C.J., de Vargas, C., Kucera, M., 2016. Methodology for single-cell genetic analysis of planktonic foraminifera for studies of protist diversity and evolution. Fontiers Mar. Sci. 3, 1–15. doi:10.3389/fmars.2016.00255	D306	DS	GITC*	Puerto Rico	*	Caribbean Sea	North Atlantic Ocean	17.8639	-66.9871	2012-10-18	0-100 m	*	Globigerinoides	ruber-pink	I	a	1	ASSIGNED LVL-3	Globigerinoides	ruber ruber	I	a	1	NA	NA	NA	NA	Partial	complete	complete	Partial	NA	NA	NA
MN383386	*	Weiner, A.K.M., Morard, R., Weinkauf, M.F., Darling, K.F., André, A., Quillévéré, F., Ujiie, Y., Douady, C.J., de Vargas, C., Kucera, M., 2016. Methodology for single-cell genetic analysis of planktonic foraminifera for studies of protist diversity and evolution. Fontiers Mar. Sci. 3, 1–15. doi:10.3389/fmars.2016.00255	D307	DS	GITC*	Puerto Rico	*	Caribbean Sea	North Atlantic Ocean	17.8639	-66.9871	2012-10-18	0-100 m	*	Globigerinoides	ruber-pink	I	a	1	ASSIGNED LVL-3	Globigerinoides	ruber ruber	I	a	1	NA	NA	NA	NA	Partial	complete	complete	Partial	NA	NA	NA
MN383387	*	Weiner, A.K.M., Morard, R., Weinkauf, M.F., Darling, K.F., André, A., Quillévéré, F., Ujiie, Y., Douady, C.J., de Vargas, C., Kucera, M., 2016. Methodology for single-cell genetic analysis of planktonic foraminifera for studies of protist diversity and evolution. Fontiers Mar. Sci. 3, 1–15. doi:10.3389/fmars.2016.00255	D311	DS	GITC*	Puerto Rico	*	Caribbean Sea	North Atlantic Ocean	17.8639	-66.9871	2012-10-18	0-100 m	*	Globigerinoides	ruber-pink	I	a	1	ASSIGNED LVL-3	Globigerinoides	ruber ruber	I	a	1	NA	NA	NA	NA	Partial	complete	complete	Partial	NA	NA	NA
MN383388	*	Weiner, A.K.M., Morard, R., Weinkauf, M.F., Darling, K.F., André, A., Quillévéré, F., Ujiie, Y., Douady, C.J., de Vargas, C., Kucera, M., 2016. Methodology for single-cell genetic analysis of planktonic foraminifera for studies of protist diversity and evolution. Fontiers Mar. Sci. 3, 1–15. doi:10.3389/fmars.2016.00255	D317	DS	GITC*	Puerto Rico	*	Caribbean Sea	North Atlantic Ocean	17.8639	-66.9871	2012-10-18	0-100 m	*	Globigerinoides	ruber-pink	I	a	1	ASSIGNED LVL-3	Globigerinoides	ruber ruber	I	a	1	NA	Partial	complete	complete	complete	complete	complete	Partial	NA	NA	NA
MN383389	*	Weiner, A.K.M., Morard, R., Weinkauf, M.F., Darling, K.F., André, A., Quillévéré, F., Ujiie, Y., Douady, C.J., de Vargas, C., Kucera, M., 2016. Methodology for single-cell genetic analysis of planktonic foraminifera for studies of protist diversity and evolution. Fontiers Mar. Sci. 3, 1–15. doi:10.3389/fmars.2016.00255	D318	DS	GITC*	Puerto Rico	*	Caribbean Sea	North Atlantic Ocean	17.8639	-66.9871	2012-10-18	0-100 m	*	Globigerinoides	ruber-pink	I	a	1	ASSIGNED LVL-3	Globigerinoides	ruber ruber	I	a	1	NA	Partial	complete	complete	complete	complete	complete	Partial	NA	NA	NA
MN383390	*	Weiner, A.K.M., Morard, R., Weinkauf, M.F., Darling, K.F., André, A., Quillévéré, F., Ujiie, Y., Douady, C.J., de Vargas, C., Kucera, M., 2016. Methodology for single-cell genetic analysis of planktonic foraminifera for studies of protist diversity and evolution. Fontiers Mar. Sci. 3, 1–15. doi:10.3389/fmars.2016.00255	D324	DS	GITC*	Puerto Rico	*	Caribbean Sea	North Atlantic Ocean	17.8639	-66.9871	2012-10-18	0-100 m	*	Globigerinoides	ruber-pink	I	a	1	ASSIGNED LVL-3	Globigerinoides	ruber ruber	I	a	1	NA	Partial	complete	complete	complete	complete	complete	Partial	NA	NA	NA
MN383391	*	Weiner, A.K.M., Morard, R., Weinkauf, M.F., Darling, K.F., André, A., Quillévéré, F., Ujiie, Y., Douady, C.J., de Vargas, C., Kucera, M., 2016. Methodology for single-cell genetic analysis of planktonic foraminifera for studies of protist diversity and evolution. Fontiers Mar. Sci. 3, 1–15. doi:10.3389/fmars.2016.00255	D326	DS	GITC*	Puerto Rico	*	Caribbean Sea	North Atlantic Ocean	17.8639	-66.9871	2012-10-18	0-100 m	*	Globigerinoides	ruber-pink	I	a	1	ASSIGNED LVL-2	Globigerinoides	ruber ruber	I	a	NA	NA	Partial	complete	complete	Partial	NA	NA	NA	NA	NA	NA
MN383392	*	Weiner, A.K.M., Morard, R., Weinkauf, M.F., Darling, K.F., André, A., Quillévéré, F., Ujiie, Y., Douady, C.J., de Vargas, C., Kucera, M., 2016. Methodology for single-cell genetic analysis of planktonic foraminifera for studies of protist diversity and evolution. Fontiers Mar. Sci. 3, 1–15. doi:10.3389/fmars.2016.00255	D337	DS	GITC*	Puerto Rico	*	Caribbean Sea	North Atlantic Ocean	17.8639	-66.9871	2012-10-18	0-100 m	*	Globigerinoides	ruber-pink	I	a	1	ASSIGNED LVL-3	Globigerinoides	ruber ruber	I	a	1	NA	Partial	complete	complete	complete	complete	complete	Partial	NA	NA	NA
MN383393	*	Weiner, A.K.M., Morard, R., Weinkauf, M.F., Darling, K.F., André, A., Quillévéré, F., Ujiie, Y., Douady, C.J., de Vargas, C., Kucera, M., 2016. Methodology for single-cell genetic analysis of planktonic foraminifera for studies of protist diversity and evolution. Fontiers Mar. Sci. 3, 1–15. doi:10.3389/fmars.2016.00255	D338	DS	GITC*	Puerto Rico	*	Caribbean Sea	North Atlantic Ocean	17.8639	-66.9871	2012-10-18	0-100 m	*	Globigerinoides	ruber-pink	I	a	1	ASSIGNED LVL-3	Globigerinoides	ruber ruber	I	a	1	NA	Partial	complete	complete	complete	complete	complete	Partial	NA	NA	NA
MN383394	*	Weiner, A.K.M., Morard, R., Weinkauf, M.F., Darling, K.F., André, A., Quillévéré, F., Ujiie, Y., Douady, C.J., de Vargas, C., Kucera, M., 2016. Methodology for single-cell genetic analysis of planktonic foraminifera for studies of protist diversity and evolution. Fontiers Mar. Sci. 3, 1–15. doi:10.3389/fmars.2016.00255	D343	DS	GITC*	Puerto Rico	*	Caribbean Sea	North Atlantic Ocean	17.8639	-66.9871	2012-10-18	0-100 m	*	Globigerinoides	ruber-pink	I	a	1	ASSIGNED LVL-3	Globigerinoides	ruber ruber	I	a	1	NA	Partial	complete	complete	complete	complete	complete	complete	Partial	NA	NA
MN383395	*	Weiner, A.K.M., Morard, R., Weinkauf, M.F., Darling, K.F., André, A., Quillévéré, F., Ujiie, Y., Douady, C.J., de Vargas, C., Kucera, M., 2016. Methodology for single-cell genetic analysis of planktonic foraminifera for studies of protist diversity and evolution. Fontiers Mar. Sci. 3, 1–15. doi:10.3389/fmars.2016.00255	D362	DS	GITC*	Puerto Rico	*	Caribbean Sea	North Atlantic Ocean	17.8639	-66.9871	2012-10-18	0 m	*	Globigerinoides	ruber-pink	I	a	1	ASSIGNED LVL-3	Globigerinoides	ruber ruber	I	a	1	NA	Partial	complete	complete	complete	complete	complete	Partial	NA	NA	NA
MN383396	*	Weiner, A.K.M., Morard, R., Weinkauf, M.F., Darling, K.F., André, A., Quillévéré, F., Ujiie, Y., Douady, C.J., de Vargas, C., Kucera, M., 2016. Methodology for single-cell genetic analysis of planktonic foraminifera for studies of protist diversity and evolution. Fontiers Mar. Sci. 3, 1–15. doi:10.3389/fmars.2016.00255	D369	DS	GITC*	Puerto Rico	*	Caribbean Sea	North Atlantic Ocean	17.8639	-66.9871	2012-10-18	0 m	*	Globigerinoides	ruber-pink	I	a	1	ASSIGNED LVL-3	Globigerinoides	ruber ruber	I	a	1	NA	Partial	complete	complete	complete	complete	complete	Partial	NA	NA	NA
MN383397	*	Weiner, A.K.M., Morard, R., Weinkauf, M.F., Darling, K.F., André, A., Quillévéré, F., Ujiie, Y., Douady, C.J., de Vargas, C., Kucera, M., 2016. Methodology for single-cell genetic analysis of planktonic foraminifera for studies of protist diversity and evolution. Fontiers Mar. Sci. 3, 1–15. doi:10.3389/fmars.2016.00255	D373	DS	GITC*	Puerto Rico	*	Caribbean Sea	North Atlantic Ocean	17.8639	-66.9871	2012-10-18	0 m	*	Globigerinoides	ruber-pink	I	a	1	ASSIGNED LVL-3	Globigerinoides	ruber ruber	I	a	1	NA	Partial	complete	complete	complete	complete	complete	Partial	NA	NA	NA
MN383398	*	Weiner, A.K.M., Morard, R., Weinkauf, M.F., Darling, K.F., André, A., Quillévéré, F., Ujiie, Y., Douady, C.J., de Vargas, C., Kucera, M., 2016. Methodology for single-cell genetic analysis of planktonic foraminifera for studies of protist diversity and evolution. Fontiers Mar. Sci. 3, 1–15. doi:10.3389/fmars.2016.00255	D377	DS	GITC*	Puerto Rico	*	Caribbean Sea	North Atlantic Ocean	17.8639	-66.9871	2012-10-18	0 m	*	Globigerinoides	ruber-pink	I	a	1	ASSIGNED LVL-3	Globigerinoides	ruber ruber	I	a	1	NA	Partial	complete	complete	complete	complete	Partial	NA	NA	NA	NA
MN383399	*	Weiner, A.K.M., Morard, R., Weinkauf, M.F., Darling, K.F., André, A., Quillévéré, F., Ujiie, Y., Douady, C.J., de Vargas, C., Kucera, M., 2016. Methodology for single-cell genetic analysis of planktonic foraminifera for studies of protist diversity and evolution. Fontiers Mar. Sci. 3, 1–15. doi:10.3389/fmars.2016.00255	D392	DS	GITC*	Puerto Rico	*	Caribbean Sea	North Atlantic Ocean	17.8639	-66.9871	2012-10-18	0 m	*	Globigerinoides	ruber-pink	I	a	1	ASSIGNED LVL-3	Globigerinoides	ruber ruber	I	a	1	NA	Partial	complete	complete	complete	complete	complete	Partial	NA	NA	NA
MN383400	*	Weiner, A.K.M., Morard, R., Weinkauf, M.F., Darling, K.F., André, A., Quillévéré, F., Ujiie, Y., Douady, C.J., de Vargas, C., Kucera, M., 2016. Methodology for single-cell genetic analysis of planktonic foraminifera for studies of protist diversity and evolution. Fontiers Mar. Sci. 3, 1–15. doi:10.3389/fmars.2016.00255	D398	DS	GITC*	Puerto Rico	*	Caribbean Sea	North Atlantic Ocean	17.8639	-66.9871	2012-10-18	0 m	*	Globigerinoides	ruber-pink	I	a	1	ASSIGNED LVL-3	Globigerinoides	ruber ruber	I	a	1	NA	Partial	Partial	complete	complete	complete	complete	Partial	NA	NA	NA
MN383401	*	Weiner, A.K.M., Morard, R., Weinkauf, M.F., Darling, K.F., André, A., Quillévéré, F., Ujiie, Y., Douady, C.J., de Vargas, C., Kucera, M., 2016. Methodology for single-cell genetic analysis of planktonic foraminifera for studies of protist diversity and evolution. Fontiers Mar. Sci. 3, 1–15. doi:10.3389/fmars.2016.00255	D437	DS	GITC*	Puerto Rico	*	Caribbean Sea	North Atlantic Ocean	17.8639	-66.9871	2012-10-18	0 m	*	Globigerinoides	ruber-pink	I	a	1	ASSIGNED LVL-3	Globigerinoides	ruber ruber	I	a	1	NA	Partial	complete	complete	complete	complete	complete	Partial	NA	NA	NA
MN383402	*	Weiner, A.K.M., Morard, R., Weinkauf, M.F., Darling, K.F., André, A., Quillévéré, F., Ujiie, Y., Douady, C.J., de Vargas, C., Kucera, M., 2016. Methodology for single-cell genetic analysis of planktonic foraminifera for studies of protist diversity and evolution. Fontiers Mar. Sci. 3, 1–15. doi:10.3389/fmars.2016.00255	D443	DS	GITC*	Puerto Rico	*	Caribbean Sea	North Atlantic Ocean	17.8639	-66.9871	2012-10-18	0 m	*	Globigerinoides	ruber-pink	I	a	1	ASSIGNED LVL-3	Globigerinoides	ruber ruber	I	a	1	NA	Partial	complete	complete	complete	complete	complete	complete	Partial	NA	NA
MN383403	*	Weiner, A.K.M., Morard, R., Weinkauf, M.F., Darling, K.F., André, A., Quillévéré, F., Ujiie, Y., Douady, C.J., de Vargas, C., Kucera, M., 2016. Methodology for single-cell genetic analysis of planktonic foraminifera for studies of protist diversity and evolution. Fontiers Mar. Sci. 3, 1–15. doi:10.3389/fmars.2016.00255	D447	DS	GITC*	Puerto Rico	*	Caribbean Sea	North Atlantic Ocean	17.8639	-66.9871	2012-10-18	0 m	*	Globigerinoides	ruber-pink	I	a	1	ASSIGNED LVL-3	Globigerinoides	ruber ruber	I	a	1	NA	NA	NA	NA	Partial	complete	complete	Partial	NA	NA	NA
MN383404	*	Weiner, A.K.M., Morard, R., Weinkauf, M.F., Darling, K.F., André, A., Quillévéré, F., Ujiie, Y., Douady, C.J., de Vargas, C., Kucera, M., 2016. Methodology for single-cell genetic analysis of planktonic foraminifera for studies of protist diversity and evolution. Fontiers Mar. Sci. 3, 1–15. doi:10.3389/fmars.2016.00255	D453	DS	GITC*	Puerto Rico	*	Caribbean Sea	North Atlantic Ocean	17.8639	-66.9871	2012-10-18	0 m	*	Globigerinoides	ruber-pink	I	a	1	ASSIGNED LVL-3	Globigerinoides	ruber ruber	I	a	1	NA	Partial	complete	complete	complete	complete	complete	Partial	NA	NA	NA
MN383405	*	Weiner, A.K.M., Morard, R., Weinkauf, M.F., Darling, K.F., André, A., Quillévéré, F., Ujiie, Y., Douady, C.J., de Vargas, C., Kucera, M., 2016. Methodology for single-cell genetic analysis of planktonic foraminifera for studies of protist diversity and evolution. Fontiers Mar. Sci. 3, 1–15. doi:10.3389/fmars.2016.00255	D455	DS	GITC*	Puerto Rico	*	Caribbean Sea	North Atlantic Ocean	17.8639	-66.9871	2012-10-18	0 m	*	Globigerinoides	ruber-pink	I	a	1	ASSIGNED LVL-3	Globigerinoides	ruber ruber	I	a	1	NA	Partial	Partial	complete	complete	complete	complete	Partial	NA	NA	NA
MN383406	*	Weiner, A.K.M., Morard, R., Weinkauf, M.F., Darling, K.F., André, A., Quillévéré, F., Ujiie, Y., Douady, C.J., de Vargas, C., Kucera, M., 2016. Methodology for single-cell genetic analysis of planktonic foraminifera for studies of protist diversity and evolution. Fontiers Mar. Sci. 3, 1–15. doi:10.3389/fmars.2016.00255	D459	DS	GITC*	Puerto Rico	*	Caribbean Sea	North Atlantic Ocean	17.8639	-66.9871	2012-10-18	0 m	*	Globigerinoides	ruber-pink	I	a	1	ASSIGNED LVL-3	Globigerinoides	ruber ruber	I	a	1	NA	Partial	complete	complete	complete	complete	complete	Partial	NA	NA	NA
MN383407	*	Weiner, A.K.M., Morard, R., Weinkauf, M.F., Darling, K.F., André, A., Quillévéré, F., Ujiie, Y., Douady, C.J., de Vargas, C., Kucera, M., 2016. Methodology for single-cell genetic analysis of planktonic foraminifera for studies of protist diversity and evolution. Fontiers Mar. Sci. 3, 1–15. doi:10.3389/fmars.2016.00255	D476	DS	GITC*	Puerto Rico	*	Caribbean Sea	North Atlantic Ocean	17.8639	-66.9871	2012-10-18	0 m	*	Globigerinoides	ruber-pink	I	a	1	ASSIGNED LVL-3	Globigerinoides	ruber ruber	I	a	1	NA	Partial	complete	complete	complete	complete	complete	complete	Partial	NA	NA
MN383408	*	Weiner, A.K.M., Morard, R., Weinkauf, M.F., Darling, K.F., André, A., Quillévéré, F., Ujiie, Y., Douady, C.J., de Vargas, C., Kucera, M., 2016. Methodology for single-cell genetic analysis of planktonic foraminifera for studies of protist diversity and evolution. Fontiers Mar. Sci. 3, 1–15. doi:10.3389/fmars.2016.00255	D482	DS	GITC*	Puerto Rico	*	Caribbean Sea	North Atlantic Ocean	17.8639	-66.9871	2012-10-18	0 m	*	Globigerinoides	ruber-pink	I	a	1	ASSIGNED LVL-3	Globigerinoides	ruber ruber	I	a	1	NA	NA	NA	NA	Partial	complete	complete	Partial	NA	NA	NA
MN383409	*	Weiner, A.K.M., Morard, R., Weinkauf, M.F., Darling, K.F., André, A., Quillévéré, F., Ujiie, Y., Douady, C.J., de Vargas, C., Kucera, M., 2016. Methodology for single-cell genetic analysis of planktonic foraminifera for studies of protist diversity and evolution. Fontiers Mar. Sci. 3, 1–15. doi:10.3389/fmars.2016.00255	D484	DS	GITC*	Puerto Rico	*	Caribbean Sea	North Atlantic Ocean	17.8639	-66.9871	2012-10-18	0 m	*	Globigerinoides	ruber-pink	I	a	1	ASSIGNED LVL-3	Globigerinoides	ruber ruber	I	a	1	NA	Partial	complete	complete	complete	complete	complete	Partial	NA	NA	NA
MN383410	*	Weiner, A.K.M., Morard, R., Weinkauf, M.F., Darling, K.F., André, A., Quillévéré, F., Ujiie, Y., Douady, C.J., de Vargas, C., Kucera, M., 2016. Methodology for single-cell genetic analysis of planktonic foraminifera for studies of protist diversity and evolution. Fontiers Mar. Sci. 3, 1–15. doi:10.3389/fmars.2016.00255	D489	DS	GITC*	Puerto Rico	*	Caribbean Sea	North Atlantic Ocean	17.8639	-66.9871	2012-10-18	0 m	*	Globigerinoides	ruber-pink	I	a	1	ASSIGNED LVL-3	Globigerinoides	ruber ruber	I	a	1	NA	NA	NA	Partial	complete	complete	complete	Partial	NA	NA	NA
MN383411	*	Weiner, A.K.M., Morard, R., Weinkauf, M.F., Darling, K.F., André, A., Quillévéré, F., Ujiie, Y., Douady, C.J., de Vargas, C., Kucera, M., 2016. Methodology for single-cell genetic analysis of planktonic foraminifera for studies of protist diversity and evolution. Fontiers Mar. Sci. 3, 1–15. doi:10.3389/fmars.2016.00255	D500	DS	GITC*	Puerto Rico	*	Caribbean Sea	North Atlantic Ocean	17.8639	-66.9871	2012-10-18	0 m	*	Globigerinoides	ruber-pink	I	a	1	ASSIGNED LVL-3	Globigerinoides	ruber ruber	I	a	1	NA	NA	Partial	complete	complete	complete	complete	complete	Partial	NA	NA
MN383412	*	Weiner, A.K.M., Morard, R., Weinkauf, M.F., Darling, K.F., André, A., Quillévéré, F., Ujiie, Y., Douady, C.J., de Vargas, C., Kucera, M., 2016. Methodology for single-cell genetic analysis of planktonic foraminifera for studies of protist diversity and evolution. Fontiers Mar. Sci. 3, 1–15. doi:10.3389/fmars.2016.00255	D516	DS	GITC*	Puerto Rico	*	Caribbean Sea	North Atlantic Ocean	17.8639	-66.9871	2012-11-05	0-100 m	*	Globigerinoides	ruber-pink	I	a	1	ASSIGNED LVL-3	Globigerinoides	ruber ruber	I	a	1	NA	NA	Partial	complete	complete	complete	complete	Partial	NA	NA	NA
MN383413	*	Weiner, A.K.M., Morard, R., Weinkauf, M.F., Darling, K.F., André, A., Quillévéré, F., Ujiie, Y., Douady, C.J., de Vargas, C., Kucera, M., 2016. Methodology for single-cell genetic analysis of planktonic foraminifera for studies of protist diversity and evolution. Fontiers Mar. Sci. 3, 1–15. doi:10.3389/fmars.2016.00255	D517	DS	GITC*	Puerto Rico	*	Caribbean Sea	North Atlantic Ocean	17.8639	-66.9871	2012-11-05	0-100 m	*	Globigerinoides	ruber-pink	I	a	1	ASSIGNED LVL-3	Globigerinoides	ruber ruber	I	a	1	NA	Partial	complete	complete	complete	complete	complete	Partial	NA	NA	NA
MN383414	*	Weiner, A.K.M., Morard, R., Weinkauf, M.F., Darling, K.F., André, A., Quillévéré, F., Ujiie, Y., Douady, C.J., de Vargas, C., Kucera, M., 2016. Methodology for single-cell genetic analysis of planktonic foraminifera for studies of protist diversity and evolution. Fontiers Mar. Sci. 3, 1–15. doi:10.3389/fmars.2016.00255	D521	DS	GITC*	Puerto Rico	*	Caribbean Sea	North Atlantic Ocean	17.8639	-66.9871	2012-11-05	0-100 m	*	Globigerinoides	ruber-pink	I	a	1	ASSIGNED LVL-3	Globigerinoides	ruber ruber	I	a	1	NA	Partial	complete	complete	complete	complete	complete	Partial	NA	NA	NA
MN383415	*	Weiner, A.K.M., Morard, R., Weinkauf, M.F., Darling, K.F., André, A., Quillévéré, F., Ujiie, Y., Douady, C.J., de Vargas, C., Kucera, M., 2016. Methodology for single-cell genetic analysis of planktonic foraminifera for studies of protist diversity and evolution. Fontiers Mar. Sci. 3, 1–15. doi:10.3389/fmars.2016.00255	D522	DS	GITC*	Puerto Rico	*	Caribbean Sea	North Atlantic Ocean	17.8639	-66.9871	2012-11-05	0-100 m	*	Globigerinoides	ruber-pink	I	a	1	ASSIGNED LVL-3	Globigerinoides	ruber ruber	I	a	1	NA	Partial	complete	complete	complete	complete	complete	Partial	NA	NA	NA
MN383416	*	Weiner, A.K.M., Morard, R., Weinkauf, M.F., Darling, K.F., André, A., Quillévéré, F., Ujiie, Y., Douady, C.J., de Vargas, C., Kucera, M., 2016. Methodology for single-cell genetic analysis of planktonic foraminifera for studies of protist diversity and evolution. Fontiers Mar. Sci. 3, 1–15. doi:10.3389/fmars.2016.00255	D530	DS	GITC*	Puerto Rico	*	Caribbean Sea	North Atlantic Ocean	17.8639	-66.9871	2012-11-05	0-100 m	*	Globigerinoides	ruber-pink	I	a	1	ASSIGNED LVL-3	Globigerinoides	ruber ruber	I	a	1	NA	NA	NA	NA	Partial	complete	complete	Partial	NA	NA	NA
MN383417	*	Weiner, A.K.M., Morard, R., Weinkauf, M.F., Darling, K.F., André, A., Quillévéré, F., Ujiie, Y., Douady, C.J., de Vargas, C., Kucera, M., 2016. Methodology for single-cell genetic analysis of planktonic foraminifera for studies of protist diversity and evolution. Fontiers Mar. Sci. 3, 1–15. doi:10.3389/fmars.2016.00255	D531	DS	GITC*	Puerto Rico	*	Caribbean Sea	North Atlantic Ocean	17.8639	-66.9871	2012-11-05	0-100 m	*	Globigerinoides	ruber-pink	I	a	1	ASSIGNED LVL-3	Globigerinoides	ruber ruber	I	a	1	NA	Partial	complete	complete	complete	complete	complete	Partial	NA	NA	NA
MN383418	*	Weiner, A.K.M., Morard, R., Weinkauf, M.F., Darling, K.F., André, A., Quillévéré, F., Ujiie, Y., Douady, C.J., de Vargas, C., Kucera, M., 2016. Methodology for single-cell genetic analysis of planktonic foraminifera for studies of protist diversity and evolution. Fontiers Mar. Sci. 3, 1–15. doi:10.3389/fmars.2016.00255	D534	DS	GITC*	Puerto Rico	*	Caribbean Sea	North Atlantic Ocean	17.8639	-66.9871	2012-11-05	0-100 m	*	Globigerinoides	ruber-pink	I	a	1	ASSIGNED LVL-3	Globigerinoides	ruber ruber	I	a	1	NA	NA	NA	NA	Partial	complete	complete	Partial	NA	NA	NA
MN383419	*	Weiner, A.K.M., Morard, R., Weinkauf, M.F., Darling, K.F., André, A., Quillévéré, F., Ujiie, Y., Douady, C.J., de Vargas, C., Kucera, M., 2016. Methodology for single-cell genetic analysis of planktonic foraminifera for studies of protist diversity and evolution. Fontiers Mar. Sci. 3, 1–15. doi:10.3389/fmars.2016.00255	D535	DS	GITC*	Puerto Rico	*	Caribbean Sea	North Atlantic Ocean	17.8639	-66.9871	2012-11-05	0-100 m	*	Globigerinoides	ruber-pink	I	a	1	ASSIGNED LVL-3	Globigerinoides	ruber ruber	I	a	1	NA	Partial	complete	complete	complete	complete	complete	complete	Partial	NA	NA
MN383420	*	Weiner, A.K.M., Morard, R., Weinkauf, M.F., Darling, K.F., André, A., Quillévéré, F., Ujiie, Y., Douady, C.J., de Vargas, C., Kucera, M., 2016. Methodology for single-cell genetic analysis of planktonic foraminifera for studies of protist diversity and evolution. Fontiers Mar. Sci. 3, 1–15. doi:10.3389/fmars.2016.00255	D542	DS	GITC*	Puerto Rico	*	Caribbean Sea	North Atlantic Ocean	17.8639	-66.9871	2012-11-05	0-100 m	*	Globigerinoides	ruber-pink	I	a	1	ASSIGNED LVL-3	Globigerinoides	ruber ruber	I	a	1	NA	Partial	complete	complete	complete	complete	complete	complete	Partial	NA	NA
MN383421	*	Weiner, A.K.M., Morard, R., Weinkauf, M.F., Darling, K.F., André, A., Quillévéré, F., Ujiie, Y., Douady, C.J., de Vargas, C., Kucera, M., 2016. Methodology for single-cell genetic analysis of planktonic foraminifera for studies of protist diversity and evolution. Fontiers Mar. Sci. 3, 1–15. doi:10.3389/fmars.2016.00255	D550	DS	GITC*	Puerto Rico	*	Caribbean Sea	North Atlantic Ocean	17.8639	-66.9871	2012-11-05	0-100 m	*	Globigerinoides	ruber-pink	I	a	1	ASSIGNED LVL-3	Globigerinoides	ruber ruber	I	a	1	NA	Partial	complete	complete	complete	complete	complete	Partial	NA	NA	NA
MN383422	*	Weiner, A.K.M., Morard, R., Weinkauf, M.F., Darling, K.F., André, A., Quillévéré, F., Ujiie, Y., Douady, C.J., de Vargas, C., Kucera, M., 2016. Methodology for single-cell genetic analysis of planktonic foraminifera for studies of protist diversity and evolution. Fontiers Mar. Sci. 3, 1–15. doi:10.3389/fmars.2016.00255	D552	DS	GITC*	Puerto Rico	*	Caribbean Sea	North Atlantic Ocean	17.8639	-66.9871	2012-11-05	0-100 m	*	Globigerinoides	ruber-pink	I	a	1	ASSIGNED LVL-3	Globigerinoides	ruber ruber	I	a	1	NA	Partial	complete	complete	complete	complete	complete	complete	Partial	NA	NA
MN383423	*	Weiner, A.K.M., Morard, R., Weinkauf, M.F., Darling, K.F., André, A., Quillévéré, F., Ujiie, Y., Douady, C.J., de Vargas, C., Kucera, M., 2016. Methodology for single-cell genetic analysis of planktonic foraminifera for studies of protist diversity and evolution. Fontiers Mar. Sci. 3, 1–15. doi:10.3389/fmars.2016.00255	D553	DS	GITC*	Puerto Rico	*	Caribbean Sea	North Atlantic Ocean	17.8639	-66.9871	2012-11-05	0-100 m	*	Globigerinoides	ruber-pink	I	a	1	ASSIGNED LVL-3	Globigerinoides	ruber ruber	I	a	1	NA	Partial	complete	complete	complete	complete	complete	Partial	NA	NA	NA
MN383424	*	Weiner, A.K.M., Morard, R., Weinkauf, M.F., Darling, K.F., André, A., Quillévéré, F., Ujiie, Y., Douady, C.J., de Vargas, C., Kucera, M., 2016. Methodology for single-cell genetic analysis of planktonic foraminifera for studies of protist diversity and evolution. Fontiers Mar. Sci. 3, 1–15. doi:10.3389/fmars.2016.00255	D557	DS	GITC*	Puerto Rico	*	Caribbean Sea	North Atlantic Ocean	17.8639	-66.9871	2012-11-05	0-100 m	*	Globigerinoides	ruber-pink	I	a	1	ASSIGNED LVL-3	Globigerinoides	ruber ruber	I	a	1	NA	Partial	complete	complete	complete	complete	complete	Partial	NA	NA	NA
MN383425	*	Weiner, A.K.M., Morard, R., Weinkauf, M.F., Darling, K.F., André, A., Quillévéré, F., Ujiie, Y., Douady, C.J., de Vargas, C., Kucera, M., 2016. Methodology for single-cell genetic analysis of planktonic foraminifera for studies of protist diversity and evolution. Fontiers Mar. Sci. 3, 1–15. doi:10.3389/fmars.2016.00255	D560	DS	GITC*	Puerto Rico	*	Caribbean Sea	North Atlantic Ocean	17.8639	-66.9871	2012-11-05	0-100 m	*	Globigerinoides	ruber-pink	I	a	1	ASSIGNED LVL-3	Globigerinoides	ruber ruber	I	a	1	NA	Partial	complete	complete	complete	complete	complete	Partial	NA	NA	NA
MN383426	*	Weiner, A.K.M., Morard, R., Weinkauf, M.F., Darling, K.F., André, A., Quillévéré, F., Ujiie, Y., Douady, C.J., de Vargas, C., Kucera, M., 2016. Methodology for single-cell genetic analysis of planktonic foraminifera for studies of protist diversity and evolution. Fontiers Mar. Sci. 3, 1–15. doi:10.3389/fmars.2016.00255	D567	DS	GITC*	Puerto Rico	*	Caribbean Sea	North Atlantic Ocean	17.8639	-66.9871	2012-11-05	0-100 m	*	Globigerinoides	ruber-pink	I	a	1	ASSIGNED LVL-3	Globigerinoides	ruber ruber	I	a	1	NA	NA	NA	NA	Partial	complete	complete	Partial	NA	NA	NA
MN383427	*	Weiner, A.K.M., Morard, R., Weinkauf, M.F., Darling, K.F., André, A., Quillévéré, F., Ujiie, Y., Douady, C.J., de Vargas, C., Kucera, M., 2016. Methodology for single-cell genetic analysis of planktonic foraminifera for studies of protist diversity and evolution. Fontiers Mar. Sci. 3, 1–15. doi:10.3389/fmars.2016.00255	D568	DS	GITC*	Puerto Rico	*	Caribbean Sea	North Atlantic Ocean	17.8639	-66.9871	2012-11-05	0-100 m	*	Globigerinoides	ruber-pink	I	a	1	ASSIGNED LVL-3	Globigerinoides	ruber ruber	I	a	1	NA	Partial	Partial	complete	complete	complete	complete	Partial	NA	NA	NA
MN383428	*	Weiner, A.K.M., Morard, R., Weinkauf, M.F., Darling, K.F., André, A., Quillévéré, F., Ujiie, Y., Douady, C.J., de Vargas, C., Kucera, M., 2016. Methodology for single-cell genetic analysis of planktonic foraminifera for studies of protist diversity and evolution. Fontiers Mar. Sci. 3, 1–15. doi:10.3389/fmars.2016.00255	D569	DS	GITC*	Puerto Rico	*	Caribbean Sea	North Atlantic Ocean	17.8639	-66.9871	2012-11-05	0-100 m	*	Globigerinoides	ruber-pink	I	a	1	ASSIGNED LVL-3	Globigerinoides	ruber ruber	I	a	1	NA	Partial	complete	complete	complete	complete	complete	Partial	NA	NA	NA
MN383429	*	Weiner, A.K.M., Morard, R., Weinkauf, M.F., Darling, K.F., André, A., Quillévéré, F., Ujiie, Y., Douady, C.J., de Vargas, C., Kucera, M., 2016. Methodology for single-cell genetic analysis of planktonic foraminifera for studies of protist diversity and evolution. Fontiers Mar. Sci. 3, 1–15. doi:10.3389/fmars.2016.00255	D575	DS	GITC*	Puerto Rico	*	Caribbean Sea	North Atlantic Ocean	17.8639	-66.9871	2012-11-05	0-100 m	*	Globigerinoides	ruber-pink	I	a	1	ASSIGNED LVL-2	Globigerinoides	ruber ruber	I	a	NA	NA	Partial	complete	complete	Partial	NA	NA	NA	NA	NA	NA
MN383430	*	Weiner, A.K.M., Morard, R., Weinkauf, M.F., Darling, K.F., André, A., Quillévéré, F., Ujiie, Y., Douady, C.J., de Vargas, C., Kucera, M., 2016. Methodology for single-cell genetic analysis of planktonic foraminifera for studies of protist diversity and evolution. Fontiers Mar. Sci. 3, 1–15. doi:10.3389/fmars.2016.00255	D579	DS	GITC*	Puerto Rico	*	Caribbean Sea	North Atlantic Ocean	17.8639	-66.9871	2012-11-05	0-100 m	*	Globigerinoides	ruber-pink	I	a	1	ASSIGNED LVL-3	Globigerinoides	ruber ruber	I	a	1	NA	Partial	complete	complete	complete	complete	complete	complete	Partial	NA	NA
MN383431	*	Weiner, A.K.M., Morard, R., Weinkauf, M.F., Darling, K.F., André, A., Quillévéré, F., Ujiie, Y., Douady, C.J., de Vargas, C., Kucera, M., 2016. Methodology for single-cell genetic analysis of planktonic foraminifera for studies of protist diversity and evolution. Fontiers Mar. Sci. 3, 1–15. doi:10.3389/fmars.2016.00255	D580	DS	GITC*	Puerto Rico	*	Caribbean Sea	North Atlantic Ocean	17.8639	-66.9871	2012-11-05	0-100 m	*	Globigerinoides	ruber-pink	I	a	1	ASSIGNED LVL-3	Globigerinoides	ruber ruber	I	a	1	NA	Partial	complete	complete	complete	complete	complete	Partial	NA	NA	NA
MN383432	*	Weiner, A.K.M., Morard, R., Weinkauf, M.F., Darling, K.F., André, A., Quillévéré, F., Ujiie, Y., Douady, C.J., de Vargas, C., Kucera, M., 2016. Methodology for single-cell genetic analysis of planktonic foraminifera for studies of protist diversity and evolution. Fontiers Mar. Sci. 3, 1–15. doi:10.3389/fmars.2016.00255	D584	DS	GITC*	Puerto Rico	*	Caribbean Sea	North Atlantic Ocean	17.8639	-66.9871	2012-11-05	0-100 m	*	Globigerinoides	ruber-pink	I	a	1	ASSIGNED LVL-3	Globigerinoides	ruber ruber	I	a	1	NA	Partial	complete	complete	complete	complete	complete	Partial	NA	NA	NA
MN383433	*	Weiner, A.K.M., Morard, R., Weinkauf, M.F., Darling, K.F., André, A., Quillévéré, F., Ujiie, Y., Douady, C.J., de Vargas, C., Kucera, M., 2016. Methodology for single-cell genetic analysis of planktonic foraminifera for studies of protist diversity and evolution. Fontiers Mar. Sci. 3, 1–15. doi:10.3389/fmars.2016.00255	D585	DS	GITC*	Puerto Rico	*	Caribbean Sea	North Atlantic Ocean	17.8639	-66.9871	2012-11-05	0-100 m	*	Globigerinoides	ruber-pink	I	a	1	ASSIGNED LVL-3	Globigerinoides	ruber ruber	I	a	1	NA	NA	NA	NA	Partial	complete	complete	Partial	NA	NA	NA
MN383434	*	Weiner, A.K.M., Morard, R., Weinkauf, M.F., Darling, K.F., André, A., Quillévéré, F., Ujiie, Y., Douady, C.J., de Vargas, C., Kucera, M., 2016. Methodology for single-cell genetic analysis of planktonic foraminifera for studies of protist diversity and evolution. Fontiers Mar. Sci. 3, 1–15. doi:10.3389/fmars.2016.00255	D586	DS	GITC*	Puerto Rico	*	Caribbean Sea	North Atlantic Ocean	17.8639	-66.9871	2012-11-05	0-100 m	*	Globigerinoides	ruber-pink	I	a	1	ASSIGNED LVL-3	Globigerinoides	ruber ruber	I	a	1	NA	Partial	complete	complete	complete	complete	complete	Partial	NA	NA	NA
MN383435	*	Weiner, A.K.M., Morard, R., Weinkauf, M.F., Darling, K.F., André, A., Quillévéré, F., Ujiie, Y., Douady, C.J., de Vargas, C., Kucera, M., 2016. Methodology for single-cell genetic analysis of planktonic foraminifera for studies of protist diversity and evolution. Fontiers Mar. Sci. 3, 1–15. doi:10.3389/fmars.2016.00255	D589	DS	GITC*	Puerto Rico	*	Caribbean Sea	North Atlantic Ocean	17.8639	-66.9871	2012-11-05	0-100 m	*	Globigerinoides	ruber-pink	I	a	1	ASSIGNED LVL-3	Globigerinoides	ruber ruber	I	a	1	NA	NA	NA	NA	Partial	complete	complete	Partial	NA	NA	NA
MN383436	*	Weiner, A.K.M., Morard, R., Weinkauf, M.F., Darling, K.F., André, A., Quillévéré, F., Ujiie, Y., Douady, C.J., de Vargas, C., Kucera, M., 2016. Methodology for single-cell genetic analysis of planktonic foraminifera for studies of protist diversity and evolution. Fontiers Mar. Sci. 3, 1–15. doi:10.3389/fmars.2016.00255	D590	DS	GITC*	Puerto Rico	*	Caribbean Sea	North Atlantic Ocean	17.8639	-66.9871	2012-11-05	0-100 m	*	Globigerinoides	ruber-pink	I	a	1	ASSIGNED LVL-3	Globigerinoides	ruber ruber	I	a	1	NA	Partial	complete	complete	complete	complete	complete	complete	Partial	NA	NA
MN383437	*	Weiner, A.K.M., Morard, R., Weinkauf, M.F., Darling, K.F., André, A., Quillévéré, F., Ujiie, Y., Douady, C.J., de Vargas, C., Kucera, M., 2016. Methodology for single-cell genetic analysis of planktonic foraminifera for studies of protist diversity and evolution. Fontiers Mar. Sci. 3, 1–15. doi:10.3389/fmars.2016.00255	D593	DS	GITC*	Puerto Rico	*	Caribbean Sea	North Atlantic Ocean	17.8639	-66.9871	2012-11-05	0-100 m	*	Globigerinoides	ruber-pink	I	a	1	ASSIGNED LVL-3	Globigerinoides	ruber ruber	I	a	1	NA	Partial	complete	complete	complete	complete	complete	complete	Partial	NA	NA
MN383438	*	Weiner, A.K.M., Morard, R., Weinkauf, M.F., Darling, K.F., André, A., Quillévéré, F., Ujiie, Y., Douady, C.J., de Vargas, C., Kucera, M., 2016. Methodology for single-cell genetic analysis of planktonic foraminifera for studies of protist diversity and evolution. Fontiers Mar. Sci. 3, 1–15. doi:10.3389/fmars.2016.00255	D594	DS	GITC*	Puerto Rico	*	Caribbean Sea	North Atlantic Ocean	17.8639	-66.9871	2012-11-05	0-100 m	*	Globigerinoides	ruber-pink	I	a	1	ASSIGNED LVL-3	Globigerinoides	ruber ruber	I	a	1	NA	Partial	complete	complete	complete	complete	complete	Partial	NA	NA	NA
MN383439	*	Weiner, A.K.M., Morard, R., Weinkauf, M.F., Darling, K.F., André, A., Quillévéré, F., Ujiie, Y., Douady, C.J., de Vargas, C., Kucera, M., 2016. Methodology for single-cell genetic analysis of planktonic foraminifera for studies of protist diversity and evolution. Fontiers Mar. Sci. 3, 1–15. doi:10.3389/fmars.2016.00255	D595	DS	GITC*	Puerto Rico	*	Caribbean Sea	North Atlantic Ocean	17.8639	-66.9871	2012-11-05	0-100 m	*	Globigerinoides	ruber-pink	I	a	1	ASSIGNED LVL-3	Globigerinoides	ruber ruber	I	a	1	NA	Partial	complete	complete	complete	complete	complete	Partial	NA	NA	NA
MN383440	*	Weiner, A.K.M., Morard, R., Weinkauf, M.F., Darling, K.F., André, A., Quillévéré, F., Ujiie, Y., Douady, C.J., de Vargas, C., Kucera, M., 2016. Methodology for single-cell genetic analysis of planktonic foraminifera for studies of protist diversity and evolution. Fontiers Mar. Sci. 3, 1–15. doi:10.3389/fmars.2016.00255	D599	DS	GITC*	Puerto Rico	*	Caribbean Sea	North Atlantic Ocean	17.8639	-66.9871	2012-11-05	0-100 m	*	Globigerinoides	ruber-pink	I	a	1	ASSIGNED LVL-3	Globigerinoides	ruber ruber	I	a	1	NA	Partial	complete	complete	complete	complete	complete	Partial	NA	NA	NA
MN383441	*	Weiner, A.K.M., Morard, R., Weinkauf, M.F., Darling, K.F., André, A., Quillévéré, F., Ujiie, Y., Douady, C.J., de Vargas, C., Kucera, M., 2016. Methodology for single-cell genetic analysis of planktonic foraminifera for studies of protist diversity and evolution. Fontiers Mar. Sci. 3, 1–15. doi:10.3389/fmars.2016.00255	D600	DS	GITC*	Puerto Rico	*	Caribbean Sea	North Atlantic Ocean	17.8639	-66.9871	2012-11-05	0-100 m	*	Globigerinoides	ruber-pink	I	a	1	ASSIGNED LVL-3	Globigerinoides	ruber ruber	I	a	1	NA	Partial	complete	complete	complete	complete	complete	Partial	NA	NA	NA
MN383442	*	Weiner, A.K.M., Morard, R., Weinkauf, M.F., Darling, K.F., André, A., Quillévéré, F., Ujiie, Y., Douady, C.J., de Vargas, C., Kucera, M., 2016. Methodology for single-cell genetic analysis of planktonic foraminifera for studies of protist diversity and evolution. Fontiers Mar. Sci. 3, 1–15. doi:10.3389/fmars.2016.00255	D606	DS	GITC*	Puerto Rico	*	Caribbean Sea	North Atlantic Ocean	17.8639	-66.9871	2012-11-05	0-100 m	*	Globigerinoides	ruber-pink	I	a	1	ASSIGNED LVL-3	Globigerinoides	ruber ruber	I	a	1	NA	Partial	complete	complete	complete	complete	complete	Partial	NA	NA	NA
MN383443	*	Weiner, A.K.M., Morard, R., Weinkauf, M.F., Darling, K.F., André, A., Quillévéré, F., Ujiie, Y., Douady, C.J., de Vargas, C., Kucera, M., 2016. Methodology for single-cell genetic analysis of planktonic foraminifera for studies of protist diversity and evolution. Fontiers Mar. Sci. 3, 1–15. doi:10.3389/fmars.2016.00255	D616	DS	GITC*	Puerto Rico	*	Caribbean Sea	North Atlantic Ocean	17.8639	-66.9871	2012-11-05	0-100 m	*	Globigerinoides	ruber-pink	I	a	1	ASSIGNED LVL-3	Globigerinoides	ruber ruber	I	a	1	NA	Partial	complete	complete	complete	complete	complete	Partial	NA	NA	NA
MN383444	*	Weiner, A.K.M., Morard, R., Weinkauf, M.F., Darling, K.F., André, A., Quillévéré, F., Ujiie, Y., Douady, C.J., de Vargas, C., Kucera, M., 2016. Methodology for single-cell genetic analysis of planktonic foraminifera for studies of protist diversity and evolution. Fontiers Mar. Sci. 3, 1–15. doi:10.3389/fmars.2016.00255	D617	DS	GITC*	Puerto Rico	*	Caribbean Sea	North Atlantic Ocean	17.8639	-66.9871	2012-11-05	0-100 m	*	Globigerinoides	ruber-pink	I	a	1	ASSIGNED LVL-3	Globigerinoides	ruber ruber	I	a	1	NA	Partial	complete	complete	complete	complete	complete	Partial	NA	NA	NA
MN383445	*	Weiner, A.K.M., Morard, R., Weinkauf, M.F., Darling, K.F., André, A., Quillévéré, F., Ujiie, Y., Douady, C.J., de Vargas, C., Kucera, M., 2016. Methodology for single-cell genetic analysis of planktonic foraminifera for studies of protist diversity and evolution. Fontiers Mar. Sci. 3, 1–15. doi:10.3389/fmars.2016.00255	D618	DS	GITC*	Puerto Rico	*	Caribbean Sea	North Atlantic Ocean	17.8639	-66.9871	2012-11-05	0-100 m	*	Globigerinoides	ruber-pink	I	a	1	ASSIGNED LVL-3	Globigerinoides	ruber ruber	I	a	1	NA	NA	NA	NA	Partial	complete	complete	Partial	NA	NA	NA
MN383446	*	Weiner, A.K.M., Morard, R., Weinkauf, M.F., Darling, K.F., André, A., Quillévéré, F., Ujiie, Y., Douady, C.J., de Vargas, C., Kucera, M., 2016. Methodology for single-cell genetic analysis of planktonic foraminifera for studies of protist diversity and evolution. Fontiers Mar. Sci. 3, 1–15. doi:10.3389/fmars.2016.00255	D620	DS	GITC*	Puerto Rico	*	Caribbean Sea	North Atlantic Ocean	17.8639	-66.9871	2012-11-05	0-100 m	*	Globigerinoides	ruber-pink	I	a	1	ASSIGNED LVL-3	Globigerinoides	ruber ruber	I	a	1	NA	NA	NA	NA	Partial	complete	complete	Partial	NA	NA	NA
MN383447	*	Weiner, A.K.M., Morard, R., Weinkauf, M.F., Darling, K.F., André, A., Quillévéré, F., Ujiie, Y., Douady, C.J., de Vargas, C., Kucera, M., 2016. Methodology for single-cell genetic analysis of planktonic foraminifera for studies of protist diversity and evolution. Fontiers Mar. Sci. 3, 1–15. doi:10.3389/fmars.2016.00255	D626	DS	GITC*	Puerto Rico	*	Caribbean Sea	North Atlantic Ocean	17.8639	-66.9871	2012-11-05	0-100 m	*	Globigerinoides	ruber-pink	I	a	1	ASSIGNED LVL-3	Globigerinoides	ruber ruber	I	a	1	NA	Partial	complete	complete	complete	complete	complete	complete	Partial	NA	NA
MN383448	*	Weiner, A.K.M., Morard, R., Weinkauf, M.F., Darling, K.F., André, A., Quillévéré, F., Ujiie, Y., Douady, C.J., de Vargas, C., Kucera, M., 2016. Methodology for single-cell genetic analysis of planktonic foraminifera for studies of protist diversity and evolution. Fontiers Mar. Sci. 3, 1–15. doi:10.3389/fmars.2016.00255	D629	DS	GITC*	Puerto Rico	*	Caribbean Sea	North Atlantic Ocean	17.8639	-66.9871	2012-11-05	0-100 m	*	Globigerinoides	ruber-pink	I	a	1	ASSIGNED LVL-3	Globigerinoides	ruber ruber	I	a	1	NA	Partial	complete	complete	complete	complete	complete	Partial	NA	NA	NA
MN383449	*	Weiner, A.K.M., Morard, R., Weinkauf, M.F., Darling, K.F., André, A., Quillévéré, F., Ujiie, Y., Douady, C.J., de Vargas, C., Kucera, M., 2016. Methodology for single-cell genetic analysis of planktonic foraminifera for studies of protist diversity and evolution. Fontiers Mar. Sci. 3, 1–15. doi:10.3389/fmars.2016.00255	D641	DS	GITC*	Puerto Rico	*	Caribbean Sea	North Atlantic Ocean	17.8639	-66.9871	2012-11-05	0-100 m	*	Globigerinoides	ruber-pink	I	a	1	ASSIGNED LVL-3	Globigerinoides	ruber ruber	I	a	1	NA	Partial	complete	complete	complete	complete	complete	complete	Partial	NA	NA
MN383450	*	Weiner, A.K.M., Morard, R., Weinkauf, M.F., Darling, K.F., André, A., Quillévéré, F., Ujiie, Y., Douady, C.J., de Vargas, C., Kucera, M., 2016. Methodology for single-cell genetic analysis of planktonic foraminifera for studies of protist diversity and evolution. Fontiers Mar. Sci. 3, 1–15. doi:10.3389/fmars.2016.00255	D642	DS	GITC*	Puerto Rico	*	Caribbean Sea	North Atlantic Ocean	17.8639	-66.9871	2012-11-05	0-100 m	*	Globigerinoides	ruber-pink	I	a	1	ASSIGNED LVL-3	Globigerinoides	ruber ruber	I	a	1	NA	Partial	complete	complete	complete	complete	complete	complete	Partial	NA	NA
MN383451	*	Weiner, A.K.M., Morard, R., Weinkauf, M.F., Darling, K.F., André, A., Quillévéré, F., Ujiie, Y., Douady, C.J., de Vargas, C., Kucera, M., 2016. Methodology for single-cell genetic analysis of planktonic foraminifera for studies of protist diversity and evolution. Fontiers Mar. Sci. 3, 1–15. doi:10.3389/fmars.2016.00255	D654	DS	GITC*	Puerto Rico	*	Caribbean Sea	North Atlantic Ocean	17.8639	-66.9871	2012-11-05	0-100 m	*	Globigerinoides	ruber-pink	I	a	1	ASSIGNED LVL-3	Globigerinoides	ruber ruber	I	a	1	NA	NA	Partial	complete	complete	complete	complete	complete	Partial	NA	NA
MN383452	*	Weiner, A.K.M., Morard, R., Weinkauf, M.F., Darling, K.F., André, A., Quillévéré, F., Ujiie, Y., Douady, C.J., de Vargas, C., Kucera, M., 2016. Methodology for single-cell genetic analysis of planktonic foraminifera for studies of protist diversity and evolution. Fontiers Mar. Sci. 3, 1–15. doi:10.3389/fmars.2016.00255	D660	DS	GITC*	Puerto Rico	*	Caribbean Sea	North Atlantic Ocean	17.8639	-66.9871	2012-11-05	0-100 m	*	Globigerinoides	ruber-pink	I	a	1	ASSIGNED LVL-3	Globigerinoides	ruber ruber	I	a	1	NA	Partial	complete	complete	complete	complete	complete	Partial	NA	NA	NA
MN383453	*	Weiner, A.K.M., Morard, R., Weinkauf, M.F., Darling, K.F., André, A., Quillévéré, F., Ujiie, Y., Douady, C.J., de Vargas, C., Kucera, M., 2016. Methodology for single-cell genetic analysis of planktonic foraminifera for studies of protist diversity and evolution. Fontiers Mar. Sci. 3, 1–15. doi:10.3389/fmars.2016.00255	D668	DS	GITC*	Puerto Rico	*	Caribbean Sea	North Atlantic Ocean	17.8639	-66.9871	2012-11-05	0-100 m	*	Globigerinoides	ruber-pink	I	a	1	ASSIGNED LVL-3	Globigerinoides	ruber ruber	I	a	1	NA	NA	NA	NA	Partial	complete	complete	Partial	NA	NA	NA
MN383454	*	Weiner, A.K.M., Morard, R., Weinkauf, M.F., Darling, K.F., André, A., Quillévéré, F., Ujiie, Y., Douady, C.J., de Vargas, C., Kucera, M., 2016. Methodology for single-cell genetic analysis of planktonic foraminifera for studies of protist diversity and evolution. Fontiers Mar. Sci. 3, 1–15. doi:10.3389/fmars.2016.00255	D671	DS	GITC*	Puerto Rico	*	Caribbean Sea	North Atlantic Ocean	17.8639	-66.9871	2012-11-05	0-100 m	*	Globigerinoides	ruber-pink	I	a	1	ASSIGNED LVL-3	Globigerinoides	ruber ruber	I	a	1	NA	Partial	complete	complete	complete	complete	complete	Partial	NA	NA	NA
MN383455	*	Weiner, A.K.M., Morard, R., Weinkauf, M.F., Darling, K.F., André, A., Quillévéré, F., Ujiie, Y., Douady, C.J., de Vargas, C., Kucera, M., 2016. Methodology for single-cell genetic analysis of planktonic foraminifera for studies of protist diversity and evolution. Fontiers Mar. Sci. 3, 1–15. doi:10.3389/fmars.2016.00255	D672	DS	GITC*	Puerto Rico	*	Caribbean Sea	North Atlantic Ocean	17.8639	-66.9871	2012-11-05	0-100 m	*	Globigerinoides	ruber-pink	I	a	1	ASSIGNED LVL-3	Globigerinoides	ruber ruber	I	a	1	NA	Partial	complete	complete	complete	complete	complete	Partial	NA	NA	NA
MN383456	*	Weiner, A.K.M., Morard, R., Weinkauf, M.F., Darling, K.F., André, A., Quillévéré, F., Ujiie, Y., Douady, C.J., de Vargas, C., Kucera, M., 2016. Methodology for single-cell genetic analysis of planktonic foraminifera for studies of protist diversity and evolution. Fontiers Mar. Sci. 3, 1–15. doi:10.3389/fmars.2016.00255	D675	DS	GITC*	Puerto Rico	*	Caribbean Sea	North Atlantic Ocean	17.8639	-66.9871	2012-11-05	0-100 m	*	Globigerinoides	ruber-pink	I	a	1	ASSIGNED LVL-3	Globigerinoides	ruber ruber	I	a	1	NA	NA	NA	NA	Partial	complete	complete	Partial	NA	NA	NA
MN383457	*	Weiner, A.K.M., Morard, R., Weinkauf, M.F., Darling, K.F., André, A., Quillévéré, F., Ujiie, Y., Douady, C.J., de Vargas, C., Kucera, M., 2016. Methodology for single-cell genetic analysis of planktonic foraminifera for studies of protist diversity and evolution. Fontiers Mar. Sci. 3, 1–15. doi:10.3389/fmars.2016.00255	D680	DS	GITC*	Puerto Rico	*	Caribbean Sea	North Atlantic Ocean	17.8639	-66.9871	2012-11-05	0-100 m	*	Globigerinoides	ruber-pink	I	a	1	ASSIGNED LVL-3	Globigerinoides	ruber ruber	I	a	1	NA	Partial	complete	complete	complete	complete	complete	Partial	NA	NA	NA
MN383458	*	Weiner, A.K.M., Morard, R., Weinkauf, M.F., Darling, K.F., André, A., Quillévéré, F., Ujiie, Y., Douady, C.J., de Vargas, C., Kucera, M., 2016. Methodology for single-cell genetic analysis of planktonic foraminifera for studies of protist diversity and evolution. Fontiers Mar. Sci. 3, 1–15. doi:10.3389/fmars.2016.00255	D681	DS	GITC*	Puerto Rico	*	Caribbean Sea	North Atlantic Ocean	17.8639	-66.9871	2012-11-05	0-100 m	*	Globigerinoides	ruber-pink	I	a	1	ASSIGNED LVL-3	Globigerinoides	ruber ruber	I	a	1	NA	Partial	complete	complete	complete	complete	complete	Partial	NA	NA	NA
MN383459	*	Weiner, A.K.M., Morard, R., Weinkauf, M.F., Darling, K.F., André, A., Quillévéré, F., Ujiie, Y., Douady, C.J., de Vargas, C., Kucera, M., 2016. Methodology for single-cell genetic analysis of planktonic foraminifera for studies of protist diversity and evolution. Fontiers Mar. Sci. 3, 1–15. doi:10.3389/fmars.2016.00255	D684	DS	GITC*	Puerto Rico	*	Caribbean Sea	North Atlantic Ocean	17.8639	-66.9871	2012-11-05	0-100 m	*	Globigerinoides	ruber-pink	I	a	1	ASSIGNED LVL-3	Globigerinoides	ruber ruber	I	a	1	NA	NA	NA	Partial	complete	complete	complete	Partial	NA	NA	NA
MN383460	*	Weiner, A.K.M., Morard, R., Weinkauf, M.F., Darling, K.F., André, A., Quillévéré, F., Ujiie, Y., Douady, C.J., de Vargas, C., Kucera, M., 2016. Methodology for single-cell genetic analysis of planktonic foraminifera for studies of protist diversity and evolution. Fontiers Mar. Sci. 3, 1–15. doi:10.3389/fmars.2016.00255	D692	DS	GITC*	Puerto Rico	*	Caribbean Sea	North Atlantic Ocean	17.8639	-66.9871	2012-11-05	0-100 m	*	Globigerinoides	ruber-pink	I	a	1	ASSIGNED LVL-3	Globigerinoides	ruber ruber	I	a	1	NA	NA	NA	NA	Partial	complete	complete	Partial	NA	NA	NA
MN383461	*	Weiner, A.K.M., Morard, R., Weinkauf, M.F., Darling, K.F., André, A., Quillévéré, F., Ujiie, Y., Douady, C.J., de Vargas, C., Kucera, M., 2016. Methodology for single-cell genetic analysis of planktonic foraminifera for studies of protist diversity and evolution. Fontiers Mar. Sci. 3, 1–15. doi:10.3389/fmars.2016.00255	D693	DS	GITC*	Puerto Rico	*	Caribbean Sea	North Atlantic Ocean	17.8639	-66.9871	2012-11-05	0-100 m	*	Globigerinoides	ruber-pink	I	a	1	ASSIGNED LVL-3	Globigerinoides	ruber ruber	I	a	1	NA	NA	NA	NA	Partial	complete	complete	Partial	NA	NA	NA
MN383462	*	Weiner, A.K.M., Morard, R., Weinkauf, M.F., Darling, K.F., André, A., Quillévéré, F., Ujiie, Y., Douady, C.J., de Vargas, C., Kucera, M., 2016. Methodology for single-cell genetic analysis of planktonic foraminifera for studies of protist diversity and evolution. Fontiers Mar. Sci. 3, 1–15. doi:10.3389/fmars.2016.00255	D699	DS	GITC*	Puerto Rico	*	Caribbean Sea	North Atlantic Ocean	17.8639	-66.9871	2012-11-05	0-100 m	*	Globigerinoides	ruber-pink	I	a	1	ASSIGNED LVL-3	Globigerinoides	ruber ruber	I	a	1	NA	Partial	complete	complete	complete	complete	complete	complete	Partial	NA	NA
MN383463	*	Weiner, A.K.M., Morard, R., Weinkauf, M.F., Darling, K.F., André, A., Quillévéré, F., Ujiie, Y., Douady, C.J., de Vargas, C., Kucera, M., 2016. Methodology for single-cell genetic analysis of planktonic foraminifera for studies of protist diversity and evolution. Fontiers Mar. Sci. 3, 1–15. doi:10.3389/fmars.2016.00255	D707	DS	GITC*	Puerto Rico	*	Caribbean Sea	North Atlantic Ocean	17.8639	-66.9871	2012-11-05	0-100 m	*	Globigerinoides	ruber-pink	I	a	1	ASSIGNED LVL-3	Globigerinoides	ruber ruber	I	a	1	NA	NA	NA	NA	Partial	complete	complete	Partial	NA	NA	NA
MN383464	*	Weiner, A.K.M., Morard, R., Weinkauf, M.F., Darling, K.F., André, A., Quillévéré, F., Ujiie, Y., Douady, C.J., de Vargas, C., Kucera, M., 2016. Methodology for single-cell genetic analysis of planktonic foraminifera for studies of protist diversity and evolution. Fontiers Mar. Sci. 3, 1–15. doi:10.3389/fmars.2016.00255	D715	DS	GITC*	Puerto Rico	*	Caribbean Sea	North Atlantic Ocean	17.8639	-66.9871	2012-11-05	0-100 m	*	Globigerinoides	ruber-pink	I	a	1	ASSIGNED LVL-3	Globigerinoides	ruber ruber	I	a	1	NA	Partial	complete	complete	complete	complete	complete	Partial	NA	NA	NA
MN383465	*	Weiner, A.K.M., Morard, R., Weinkauf, M.F., Darling, K.F., André, A., Quillévéré, F., Ujiie, Y., Douady, C.J., de Vargas, C., Kucera, M., 2016. Methodology for single-cell genetic analysis of planktonic foraminifera for studies of protist diversity and evolution. Fontiers Mar. Sci. 3, 1–15. doi:10.3389/fmars.2016.00255	D716	DS	GITC*	Puerto Rico	*	Caribbean Sea	North Atlantic Ocean	17.8639	-66.9871	2012-11-05	0-100 m	*	Globigerinoides	ruber-pink	I	a	1	ASSIGNED LVL-3	Globigerinoides	ruber ruber	I	a	1	NA	NA	NA	Partial	complete	complete	complete	Partial	NA	NA	NA
MN383466	*	Weiner, A.K.M., Morard, R., Weinkauf, M.F., Darling, K.F., André, A., Quillévéré, F., Ujiie, Y., Douady, C.J., de Vargas, C., Kucera, M., 2016. Methodology for single-cell genetic analysis of planktonic foraminifera for studies of protist diversity and evolution. Fontiers Mar. Sci. 3, 1–15. doi:10.3389/fmars.2016.00255	D718	DS	GITC*	Puerto Rico	*	Caribbean Sea	North Atlantic Ocean	17.8639	-66.9871	2012-11-05	0-100 m	*	Globigerinoides	ruber-pink	I	a	1	ASSIGNED LVL-3	Globigerinoides	ruber ruber	I	a	1	NA	NA	NA	Partial	complete	complete	complete	Partial	NA	NA	NA
MN383467	*	Weiner, A.K.M., Morard, R., Weinkauf, M.F., Darling, K.F., André, A., Quillévéré, F., Ujiie, Y., Douady, C.J., de Vargas, C., Kucera, M., 2016. Methodology for single-cell genetic analysis of planktonic foraminifera for studies of protist diversity and evolution. Fontiers Mar. Sci. 3, 1–15. doi:10.3389/fmars.2016.00255	D722	DS	GITC*	Puerto Rico	*	Caribbean Sea	North Atlantic Ocean	17.8639	-66.9871	2012-11-05	0-100 m	*	Globigerinoides	ruber-pink	I	a	1	ASSIGNED LVL-3	Globigerinoides	ruber ruber	I	a	1	NA	Partial	complete	complete	complete	complete	complete	Partial	NA	NA	NA
MN383468	*	Weiner, A.K.M., Morard, R., Weinkauf, M.F., Darling, K.F., André, A., Quillévéré, F., Ujiie, Y., Douady, C.J., de Vargas, C., Kucera, M., 2016. Methodology for single-cell genetic analysis of planktonic foraminifera for studies of protist diversity and evolution. Fontiers Mar. Sci. 3, 1–15. doi:10.3389/fmars.2016.00255	D727	DS	GITC*	Puerto Rico	*	Caribbean Sea	North Atlantic Ocean	17.8639	-66.9871	2012-11-05	0-100 m	*	Globigerinoides	ruber-pink	I	a	1	ASSIGNED LVL-3	Globigerinoides	ruber ruber	I	a	1	NA	Partial	complete	complete	complete	complete	complete	complete	Partial	NA	NA
MN383469	*	Weiner, A.K.M., Morard, R., Weinkauf, M.F., Darling, K.F., André, A., Quillévéré, F., Ujiie, Y., Douady, C.J., de Vargas, C., Kucera, M., 2016. Methodology for single-cell genetic analysis of planktonic foraminifera for studies of protist diversity and evolution. Fontiers Mar. Sci. 3, 1–15. doi:10.3389/fmars.2016.00255	D728	DS	GITC*	Puerto Rico	*	Caribbean Sea	North Atlantic Ocean	17.8639	-66.9871	2012-11-05	0-100 m	*	Globigerinoides	ruber-pink	I	a	1	ASSIGNED LVL-3	Globigerinoides	ruber ruber	I	a	1	NA	Partial	complete	complete	complete	complete	complete	Partial	NA	NA	NA
MN383470	*	Weiner, A.K.M., Morard, R., Weinkauf, M.F., Darling, K.F., André, A., Quillévéré, F., Ujiie, Y., Douady, C.J., de Vargas, C., Kucera, M., 2016. Methodology for single-cell genetic analysis of planktonic foraminifera for studies of protist diversity and evolution. Fontiers Mar. Sci. 3, 1–15. doi:10.3389/fmars.2016.00255	D731	DS	GITC*	Puerto Rico	*	Caribbean Sea	North Atlantic Ocean	17.8639	-66.9871	2012-11-05	0-100 m	*	Globigerinoides	ruber-pink	I	a	1	ASSIGNED LVL-3	Globigerinoides	ruber ruber	I	a	1	NA	Partial	complete	complete	complete	complete	complete	Partial	NA	NA	NA
MN383471	*	Weiner, A.K.M., Morard, R., Weinkauf, M.F., Darling, K.F., André, A., Quillévéré, F., Ujiie, Y., Douady, C.J., de Vargas, C., Kucera, M., 2016. Methodology for single-cell genetic analysis of planktonic foraminifera for studies of protist diversity and evolution. Fontiers Mar. Sci. 3, 1–15. doi:10.3389/fmars.2016.00255	D732	DS	GITC*	Puerto Rico	*	Caribbean Sea	North Atlantic Ocean	17.8639	-66.9871	2012-11-05	0-100 m	*	Globigerinoides	ruber-pink	I	a	1	ASSIGNED LVL-3	Globigerinoides	ruber ruber	I	a	1	NA	Partial	complete	complete	complete	complete	complete	Partial	NA	NA	NA
MN383472	*	Weiner, A.K.M., Morard, R., Weinkauf, M.F., Darling, K.F., André, A., Quillévéré, F., Ujiie, Y., Douady, C.J., de Vargas, C., Kucera, M., 2016. Methodology for single-cell genetic analysis of planktonic foraminifera for studies of protist diversity and evolution. Fontiers Mar. Sci. 3, 1–15. doi:10.3389/fmars.2016.00255	D734	DS	GITC*	Puerto Rico	*	Caribbean Sea	North Atlantic Ocean	17.8639	-66.9871	2012-11-05	0-100 m	*	Globigerinoides	ruber-pink	I	a	1	ASSIGNED LVL-3	Globigerinoides	ruber ruber	I	a	1	NA	NA	NA	Partial	complete	complete	complete	Partial	NA	NA	NA
MN383473	*	Weiner, A.K.M., Morard, R., Weinkauf, M.F., Darling, K.F., André, A., Quillévéré, F., Ujiie, Y., Douady, C.J., de Vargas, C., Kucera, M., 2016. Methodology for single-cell genetic analysis of planktonic foraminifera for studies of protist diversity and evolution. Fontiers Mar. Sci. 3, 1–15. doi:10.3389/fmars.2016.00255	D737	DS	GITC*	Puerto Rico	*	Caribbean Sea	North Atlantic Ocean	17.8639	-66.9871	2012-11-05	0-100 m	*	Globigerinoides	ruber-pink	I	a	1	ASSIGNED LVL-3	Globigerinoides	ruber ruber	I	a	1	NA	NA	Partial	complete	complete	complete	complete	complete	Partial	NA	NA
MN383474	*	Weiner, A.K.M., Morard, R., Weinkauf, M.F., Darling, K.F., André, A., Quillévéré, F., Ujiie, Y., Douady, C.J., de Vargas, C., Kucera, M., 2016. Methodology for single-cell genetic analysis of planktonic foraminifera for studies of protist diversity and evolution. Fontiers Mar. Sci. 3, 1–15. doi:10.3389/fmars.2016.00255	D739	DS	GITC*	Puerto Rico	*	Caribbean Sea	North Atlantic Ocean	17.8639	-66.9871	2012-11-05	0-100 m	*	Globigerinoides	ruber-pink	I	a	1	ASSIGNED LVL-3	Globigerinoides	ruber ruber	I	a	1	NA	Partial	complete	complete	complete	complete	complete	complete	Partial	NA	NA
MN383475	*	Weiner, A.K.M., Morard, R., Weinkauf, M.F., Darling, K.F., André, A., Quillévéré, F., Ujiie, Y., Douady, C.J., de Vargas, C., Kucera, M., 2016. Methodology for single-cell genetic analysis of planktonic foraminifera for studies of protist diversity and evolution. Fontiers Mar. Sci. 3, 1–15. doi:10.3389/fmars.2016.00255	D740	DS	GITC*	Puerto Rico	*	Caribbean Sea	North Atlantic Ocean	17.8639	-66.9871	2012-11-05	0-100 m	*	Globigerinoides	ruber-pink	I	a	1	ASSIGNED LVL-3	Globigerinoides	ruber ruber	I	a	1	NA	Partial	complete	complete	complete	complete	complete	Partial	NA	NA	NA
MN383476	*	Weiner, A.K.M., Morard, R., Weinkauf, M.F., Darling, K.F., André, A., Quillévéré, F., Ujiie, Y., Douady, C.J., de Vargas, C., Kucera, M., 2016. Methodology for single-cell genetic analysis of planktonic foraminifera for studies of protist diversity and evolution. Fontiers Mar. Sci. 3, 1–15. doi:10.3389/fmars.2016.00255	D743	DS	GITC*	Puerto Rico	*	Caribbean Sea	North Atlantic Ocean	17.8639	-66.9871	2012-11-05	0-100 m	*	Globigerinoides	ruber-pink	I	a	1	ASSIGNED LVL-3	Globigerinoides	ruber ruber	I	a	1	NA	Partial	complete	complete	complete	complete	complete	Partial	NA	NA	NA
MN383477	*	Weiner, A.K.M., Morard, R., Weinkauf, M.F., Darling, K.F., André, A., Quillévéré, F., Ujiie, Y., Douady, C.J., de Vargas, C., Kucera, M., 2016. Methodology for single-cell genetic analysis of planktonic foraminifera for studies of protist diversity and evolution. Fontiers Mar. Sci. 3, 1–15. doi:10.3389/fmars.2016.00255	D744	DS	GITC*	Puerto Rico	*	Caribbean Sea	North Atlantic Ocean	17.8639	-66.9871	2012-11-05	0-100 m	*	Globigerinoides	ruber-pink	I	a	1	ASSIGNED LVL-3	Globigerinoides	ruber ruber	I	a	1	NA	Partial	complete	complete	complete	complete	complete	Partial	NA	NA	NA
MN383478	*	Weiner, A.K.M., Morard, R., Weinkauf, M.F., Darling, K.F., André, A., Quillévéré, F., Ujiie, Y., Douady, C.J., de Vargas, C., Kucera, M., 2016. Methodology for single-cell genetic analysis of planktonic foraminifera for studies of protist diversity and evolution. Fontiers Mar. Sci. 3, 1–15. doi:10.3389/fmars.2016.00255	D752	DS	GITC*	Puerto Rico	*	Caribbean Sea	North Atlantic Ocean	17.8639	-66.9871	2012-11-05	0-100 m	*	Globigerinoides	ruber-pink	I	a	1	ASSIGNED LVL-3	Globigerinoides	ruber ruber	I	a	1	NA	Partial	Partial	complete	complete	complete	complete	Partial	NA	NA	NA
MN383479	*	Weiner, A.K.M., Morard, R., Weinkauf, M.F., Darling, K.F., André, A., Quillévéré, F., Ujiie, Y., Douady, C.J., de Vargas, C., Kucera, M., 2016. Methodology for single-cell genetic analysis of planktonic foraminifera for studies of protist diversity and evolution. Fontiers Mar. Sci. 3, 1–15. doi:10.3389/fmars.2016.00255	D755	DS	GITC*	Puerto Rico	*	Caribbean Sea	North Atlantic Ocean	17.8639	-66.9871	2012-11-05	0-100 m	*	Globigerinoides	ruber-pink	I	a	1	ASSIGNED LVL-3	Globigerinoides	ruber ruber	I	a	1	NA	Partial	complete	complete	complete	complete	complete	Partial	NA	NA	NA
MN383480	*	Weiner, A.K.M., Morard, R., Weinkauf, M.F., Darling, K.F., André, A., Quillévéré, F., Ujiie, Y., Douady, C.J., de Vargas, C., Kucera, M., 2016. Methodology for single-cell genetic analysis of planktonic foraminifera for studies of protist diversity and evolution. Fontiers Mar. Sci. 3, 1–15. doi:10.3389/fmars.2016.00255	D758	DS	GITC*	Puerto Rico	*	Caribbean Sea	North Atlantic Ocean	17.8639	-66.9871	2012-11-05	0-100 m	*	Globigerinoides	ruber-pink	I	a	1	ASSIGNED LVL-3	Globigerinoides	ruber ruber	I	a	1	NA	Partial	complete	complete	Partial	NA	NA	NA	NA	NA	NA
MN383481	*	Weiner, A.K.M., Morard, R., Weinkauf, M.F., Darling, K.F., André, A., Quillévéré, F., Ujiie, Y., Douady, C.J., de Vargas, C., Kucera, M., 2016. Methodology for single-cell genetic analysis of planktonic foraminifera for studies of protist diversity and evolution. Fontiers Mar. Sci. 3, 1–15. doi:10.3389/fmars.2016.00255	D761	DS	GITC*	Puerto Rico	*	Caribbean Sea	North Atlantic Ocean	17.8639	-66.9871	2012-11-05	0-100 m	*	Globigerinoides	ruber-pink	I	a	1	ASSIGNED LVL-3	Globigerinoides	ruber ruber	I	a	1	NA	Partial	complete	complete	complete	complete	complete	Partial	NA	NA	NA
MN383482	*	Weiner, A.K.M., Morard, R., Weinkauf, M.F., Darling, K.F., André, A., Quillévéré, F., Ujiie, Y., Douady, C.J., de Vargas, C., Kucera, M., 2016. Methodology for single-cell genetic analysis of planktonic foraminifera for studies of protist diversity and evolution. Fontiers Mar. Sci. 3, 1–15. doi:10.3389/fmars.2016.00255	D762	DS	GITC*	Puerto Rico	*	Caribbean Sea	North Atlantic Ocean	17.8639	-66.9871	2012-11-05	0-100 m	*	Globigerinoides	ruber-pink	I	a	1	ASSIGNED LVL-3	Globigerinoides	ruber ruber	I	a	1	NA	NA	NA	NA	Partial	complete	complete	Partial	NA	NA	NA
MN383483	*	Weiner, A.K.M., Morard, R., Weinkauf, M.F., Darling, K.F., André, A., Quillévéré, F., Ujiie, Y., Douady, C.J., de Vargas, C., Kucera, M., 2016. Methodology for single-cell genetic analysis of planktonic foraminifera for studies of protist diversity and evolution. Fontiers Mar. Sci. 3, 1–15. doi:10.3389/fmars.2016.00255	D763	DS	GITC*	Puerto Rico	*	Caribbean Sea	North Atlantic Ocean	17.8639	-66.9871	2012-11-05	0-100 m	*	Globigerinoides	ruber-pink	I	a	1	ASSIGNED LVL-3	Globigerinoides	ruber ruber	I	a	1	NA	Partial	complete	complete	complete	complete	complete	Partial	NA	NA	NA
MN383484	*	Weiner, A.K.M., Morard, R., Weinkauf, M.F., Darling, K.F., André, A., Quillévéré, F., Ujiie, Y., Douady, C.J., de Vargas, C., Kucera, M., 2016. Methodology for single-cell genetic analysis of planktonic foraminifera for studies of protist diversity and evolution. Fontiers Mar. Sci. 3, 1–15. doi:10.3389/fmars.2016.00255	D768	DS	GITC*	Puerto Rico	*	Caribbean Sea	North Atlantic Ocean	17.8639	-66.9871	2012-11-05	0-100 m	*	Globigerinoides	ruber-pink	I	a	1	ASSIGNED LVL-3	Globigerinoides	ruber ruber	I	a	1	NA	Partial	complete	complete	complete	complete	complete	Partial	NA	NA	NA
MN383485	*	Weiner, A.K.M., Morard, R., Weinkauf, M.F., Darling, K.F., André, A., Quillévéré, F., Ujiie, Y., Douady, C.J., de Vargas, C., Kucera, M., 2016. Methodology for single-cell genetic analysis of planktonic foraminifera for studies of protist diversity and evolution. Fontiers Mar. Sci. 3, 1–15. doi:10.3389/fmars.2016.00255	D770	DS	GITC*	Puerto Rico	*	Caribbean Sea	North Atlantic Ocean	17.8639	-66.9871	2012-11-05	0-100 m	*	Globigerinoides	ruber-pink	I	a	1	ASSIGNED LVL-3	Globigerinoides	ruber ruber	I	a	1	NA	Partial	complete	complete	complete	complete	complete	Partial	NA	NA	NA
MN383486	*	Weiner, A.K.M., Morard, R., Weinkauf, M.F., Darling, K.F., André, A., Quillévéré, F., Ujiie, Y., Douady, C.J., de Vargas, C., Kucera, M., 2016. Methodology for single-cell genetic analysis of planktonic foraminifera for studies of protist diversity and evolution. Fontiers Mar. Sci. 3, 1–15. doi:10.3389/fmars.2016.00255	D771	DS	GITC*	Puerto Rico	*	Caribbean Sea	North Atlantic Ocean	17.8639	-66.9871	2012-11-05	0-100 m	*	Globigerinoides	ruber-pink	I	a	1	ASSIGNED LVL-3	Globigerinoides	ruber ruber	I	a	1	NA	Partial	complete	complete	complete	complete	complete	complete	Partial	NA	NA
MN383487	*	Weiner, A.K.M., Morard, R., Weinkauf, M.F., Darling, K.F., André, A., Quillévéré, F., Ujiie, Y., Douady, C.J., de Vargas, C., Kucera, M., 2016. Methodology for single-cell genetic analysis of planktonic foraminifera for studies of protist diversity and evolution. Fontiers Mar. Sci. 3, 1–15. doi:10.3389/fmars.2016.00255	D772	DS	GITC*	Puerto Rico	*	Caribbean Sea	North Atlantic Ocean	17.8639	-66.9871	2012-11-05	0-100 m	*	Globigerinoides	ruber-pink	I	a	1	ASSIGNED LVL-3	Globigerinoides	ruber ruber	I	a	1	NA	Partial	Partial	complete	complete	complete	complete	Partial	NA	NA	NA
MN383488	*	Weiner, A.K.M., Morard, R., Weinkauf, M.F., Darling, K.F., André, A., Quillévéré, F., Ujiie, Y., Douady, C.J., de Vargas, C., Kucera, M., 2016. Methodology for single-cell genetic analysis of planktonic foraminifera for studies of protist diversity and evolution. Fontiers Mar. Sci. 3, 1–15. doi:10.3389/fmars.2016.00255	D775	DS	GITC*	Puerto Rico	*	Caribbean Sea	North Atlantic Ocean	17.8639	-66.9871	2012-11-05	0-100 m	*	Globigerinoides	ruber-pink	I	a	1	ASSIGNED LVL-3	Globigerinoides	ruber ruber	I	a	1	NA	Partial	complete	complete	complete	complete	complete	Partial	NA	NA	NA
MN383489	*	Weiner, A.K.M., Morard, R., Weinkauf, M.F., Darling, K.F., André, A., Quillévéré, F., Ujiie, Y., Douady, C.J., de Vargas, C., Kucera, M., 2016. Methodology for single-cell genetic analysis of planktonic foraminifera for studies of protist diversity and evolution. Fontiers Mar. Sci. 3, 1–15. doi:10.3389/fmars.2016.00255	D778	DS	GITC*	Puerto Rico	*	Caribbean Sea	North Atlantic Ocean	17.8639	-66.9871	2012-11-05	0-100 m	*	Globigerinoides	ruber-pink	I	a	1	ASSIGNED LVL-3	Globigerinoides	ruber ruber	I	a	1	NA	Partial	complete	complete	complete	complete	complete	Partial	NA	NA	NA
MN383490	*	Weiner, A.K.M., Morard, R., Weinkauf, M.F., Darling, K.F., André, A., Quillévéré, F., Ujiie, Y., Douady, C.J., de Vargas, C., Kucera, M., 2016. Methodology for single-cell genetic analysis of planktonic foraminifera for studies of protist diversity and evolution. Fontiers Mar. Sci. 3, 1–15. doi:10.3389/fmars.2016.00255	D218	DS	GITC*	Puerto Rico	*	Caribbean Sea	North Atlantic Ocean	17.8639	-66.9871	2012-10-18	0-100 m	*	Globigerinoides	elongatus	I	a	NA	ASSIGNED LVL-2	Globigerinoides	elongatus	I	a	NA	NA	NA	NA	NA	Partial	complete	complete	Partial	NA	NA	NA
MN383491	*	Weiner, A.K.M., Morard, R., Weinkauf, M.F., Darling, K.F., André, A., Quillévéré, F., Ujiie, Y., Douady, C.J., de Vargas, C., Kucera, M., 2016. Methodology for single-cell genetic analysis of planktonic foraminifera for studies of protist diversity and evolution. Fontiers Mar. Sci. 3, 1–15. doi:10.3389/fmars.2016.00255	D446	DS	GITC*	Puerto Rico	*	Caribbean Sea	North Atlantic Ocean	17.8639	-66.9871	2012-10-18	0 m	*	Globigerinoides	elongatus	I	a	2	ASSIGNED LVL-3	Globigerinoides	elongatus	I	a	3	NA	Partial	complete	complete	complete	complete	complete	Partial	NA	NA	NA
MN383492	*	Weiner, A.K.M., Morard, R., Weinkauf, M.F., Darling, K.F., André, A., Quillévéré, F., Ujiie, Y., Douady, C.J., de Vargas, C., Kucera, M., 2016. Methodology for single-cell genetic analysis of planktonic foraminifera for studies of protist diversity and evolution. Fontiers Mar. Sci. 3, 1–15. doi:10.3389/fmars.2016.00255	D451	DS	GITC*	Puerto Rico	*	Caribbean Sea	North Atlantic Ocean	17.8639	-66.9871	2012-10-18	0 m	*	Globigerinoides	elongatus	I	a	NA	ASSIGNED LVL-2	Globigerinoides	elongatus	I	a	NA	NA	NA	NA	NA	Partial	complete	complete	complete	complete	Partial	NA
MN383493	*	Darling, K.F., Kucera, M., Wade, C.M., 2007. Global molecular phylogeography reveals persistent Arctic circumpolar isolation in a marine planktonic protist. Proc. Natl. Acad. Sci. USA 104, 5002–5007.	AS101	DS	DOC	Charles Darwin, CD148	*	Arabian Sea	North Indian Ocean	15.0111	65.0002	2003-07-05	200 m	*	Globigerinoides	elongatus	I	a	1	ASSIGNED LVL-3	Globigerinoides	elongatus	I	a	2	NA	NA	Partial	Complete	Complete	Partial	NA	NA	NA	NA	NA
MN383494	*	Darling, K.F., Kucera, M., Wade, C.M., 2007. Global molecular phylogeography reveals persistent Arctic circumpolar isolation in a marine planktonic protist. Proc. Natl. Acad. Sci. USA 104, 5002–5007.	AS103	DS	DOC	Charles Darwin, CD148	*	Arabian Sea	North Indian Ocean	15.0111	65.0002	2003-07-05	200 m	*	Globigerinoides	elongatus	I	a	1	ASSIGNED LVL-3	Globigerinoides	elongatus	I	a	2	Partial	Complete	Complete	Complete	Complete	Partial	NA	NA	NA	NA	NA
MN383495	*	Darling, K.F., Kucera, M., Wade, C.M., 2007. Global molecular phylogeography reveals persistent Arctic circumpolar isolation in a marine planktonic protist. Proc. Natl. Acad. Sci. USA 104, 5002–5007.	AS104	DS	DOC	Charles Darwin, CD148	*	Arabian Sea	North Indian Ocean	15.0111	65.0002	2003-07-05	200 m	*	Globigerinoides	elongatus	I	a	1	ASSIGNED LVL-3	Globigerinoides	elongatus	I	a	2	Partial	Complete	Complete	Complete	Complete	Complete	Partial	NA	NA	NA	NA
MN383496	*	Darling, K.F., Kucera, M., Wade, C.M., 2007. Global molecular phylogeography reveals persistent Arctic circumpolar isolation in a marine planktonic protist. Proc. Natl. Acad. Sci. USA 104, 5002–5007.	AS110	DS	DOC	Charles Darwin, CD148	*	Arabian Sea	North Indian Ocean	15.0111	65.0002	2003-07-05	200 m	*	Globigerinoides	elongatus	I	a	1	ASSIGNED LVL-3	Globigerinoides	elongatus	I	a	2	Partial	Complete	Complete	Complete	Complete	Partial	NA	NA	NA	NA	NA
MN383497	*	Darling, K.F., Kucera, M., Wade, C.M., 2007. Global molecular phylogeography reveals persistent Arctic circumpolar isolation in a marine planktonic protist. Proc. Natl. Acad. Sci. USA 104, 5002–5007.	AS112	DS	DOC	Charles Darwin, CD148	*	Arabian Sea	North Indian Ocean	15.0111	65.0002	2003-07-05	200 m	*	Globigerinoides	elongatus	I	a	1	ASSIGNED LVL-3	Globigerinoides	elongatus	I	a	2	Partial	Complete	Complete	Complete	Complete	Complete	Partial	NA	NA	NA	NA
MN383498	*	Darling, K.F., Kucera, M., Wade, C.M., 2007. Global molecular phylogeography reveals persistent Arctic circumpolar isolation in a marine planktonic protist. Proc. Natl. Acad. Sci. USA 104, 5002–5007.	AS114	DS	DOC	Charles Darwin, CD148	*	Arabian Sea	North Indian Ocean	15.0111	65.0002	2003-07-05	200 m	*	Globigerinoides	elongatus	I	a	1	ASSIGNED LVL-3	Globigerinoides	elongatus	I	a	2	Partial	Complete	Complete	Complete	Complete	Complete	Partial	NA	NA	NA	NA
MN383499	*	Darling, K.F., Kucera, M., Wade, C.M., 2007. Global molecular phylogeography reveals persistent Arctic circumpolar isolation in a marine planktonic protist. Proc. Natl. Acad. Sci. USA 104, 5002–5007.	AS73	DS	DOC	Charles Darwin, CD148	*	Arabian Sea	North Indian Ocean	15.0111	65.0002	2003-07-05	200 m	*	Globigerinoides	elongatus	I	a	1	ASSIGNED LVL-3	Globigerinoides	elongatus	I	a	2	Partial	Complete	Complete	Complete	Complete	Complete	Partial	NA	NA	NA	NA
MN383500	*	Darling, K.F., Kucera, M., Wade, C.M., 2007. Global molecular phylogeography reveals persistent Arctic circumpolar isolation in a marine planktonic protist. Proc. Natl. Acad. Sci. USA 104, 5002–5007.	AS78	DS	DOC	Charles Darwin, CD148	*	Arabian Sea	North Indian Ocean	15.0111	65.0002	2003-07-05	200 m	*	Globigerinoides	elongatus	I	a	NA	ASSIGNED LVL-2	Globigerinoides	elongatus	I	a	NA	Partial	Complete	Complete	Partial	NA	NA	NA	NA	NA	NA	NA
MN383501	*	Darling, K.F., Kucera, M., Wade, C.M., 2007. Global molecular phylogeography reveals persistent Arctic circumpolar isolation in a marine planktonic protist. Proc. Natl. Acad. Sci. USA 104, 5002–5007.	AS86	DS	DOC	Charles Darwin, CD148	*	Arabian Sea	North Indian Ocean	15.0111	65.0002	2003-07-05	200 m	*	Globigerinoides	elongatus	I	a	NA	ASSIGNED LVL-2	Globigerinoides	elongatus	I	a	NA	NA	NA	Partial	Complete	Complete	Complete	Partial	NA	NA	NA	NA
MN383502	*	Darling, K.F., Kucera, M., Wade, C.M., 2007. Global molecular phylogeography reveals persistent Arctic circumpolar isolation in a marine planktonic protist. Proc. Natl. Acad. Sci. USA 104, 5002–5007.	AS87	DS	DOC	Charles Darwin, CD148	*	Arabian Sea	North Indian Ocean	15.0111	65.0002	2003-07-05	200 m	*	Globigerinoides	elongatus	I	a	1	ASSIGNED LVL-3	Globigerinoides	elongatus	I	a	2	Partial	Complete	Complete	Complete	Complete	Complete	Partial	NA	NA	NA	NA
MN383503	*	Darling, K.F., Kucera, M., Wade, C.M., 2007. Global molecular phylogeography reveals persistent Arctic circumpolar isolation in a marine planktonic protist. Proc. Natl. Acad. Sci. USA 104, 5002–5007.	AS90	DS	DOC	Charles Darwin, CD148	*	Arabian Sea	North Indian Ocean	15.0111	65.0002	2003-07-05	200 m	*	Globigerinoides	elongatus	I	a	1	ASSIGNED LVL-3	Globigerinoides	elongatus	I	a	2	Partial	Complete	Complete	Complete	Complete	Complete	Partial	NA	NA	NA	NA
MN383504	*	Darling, K.F., Kucera, M., Wade, C.M., 2007. Global molecular phylogeography reveals persistent Arctic circumpolar isolation in a marine planktonic protist. Proc. Natl. Acad. Sci. USA 104, 5002–5007.	AS94	DS	DOC	Charles Darwin, CD148	*	Arabian Sea	North Indian Ocean	15.0111	65.0002	2003-07-05	200 m	*	Globigerinoides	elongatus	I	a	1	ASSIGNED LVL-3	Globigerinoides	elongatus	I	a	2	Partial	Complete	Complete	Complete	Complete	Complete	Partial	NA	NA	NA	NA
MN383505	*	Darling, K.F., Kucera, M., Wade, C.M., 2007. Global molecular phylogeography reveals persistent Arctic circumpolar isolation in a marine planktonic protist. Proc. Natl. Acad. Sci. USA 104, 5002–5007.	AS99	DS	DOC	Charles Darwin, CD148	*	Arabian Sea	North Indian Ocean	15.0111	65.0002	2003-07-05	200 m	*	Globigerinoides	elongatus	I	a	1	ASSIGNED LVL-3	Globigerinoides	elongatus	I	a	2	Partial	Complete	Complete	Complete	Complete	Complete	Partial	NA	NA	NA	NA
MN383506	*	Darling, K.F., Kucera, M., Wade, C.M., 2007. Global molecular phylogeography reveals persistent Arctic circumpolar isolation in a marine planktonic protist. Proc. Natl. Acad. Sci. USA 104, 5002–5007.	AS102	DS	DOC	Charles Darwin, CD148	*	Arabian Sea	North Indian Ocean	15.0111	65.0002	2003-07-05	200 m	*	Globigerinoides	ruber	I	b	2	ASSIGNED LVL-2	Globigerinoides	ruber albus	I	c	NA	NA	NA	Partial	Complete	Partial	NA	NA	NA	NA	NA	NA
MN383507	*	Darling, K.F., Kucera, M., Wade, C.M., 2007. Global molecular phylogeography reveals persistent Arctic circumpolar isolation in a marine planktonic protist. Proc. Natl. Acad. Sci. USA 104, 5002–5007.	AS111	DS	DOC	Charles Darwin, CD148	*	Arabian Sea	North Indian Ocean	15.0111	65.0002	2003-07-05	200 m	*	Globigerinoides	ruber	I	b	NA	ASSIGNED LVL-1	Globigerinoides	ruber albus	I	NA	NA	Partial	Complete	Complete	Complete	Complete	Complete	Partial	NA	NA	NA	NA
MN383508	*	Darling, K.F., Kucera, M., Wade, C.M., 2007. Global molecular phylogeography reveals persistent Arctic circumpolar isolation in a marine planktonic protist. Proc. Natl. Acad. Sci. USA 104, 5002–5007.	AS113	DS	DOC	Charles Darwin, CD148	*	Arabian Sea	North Indian Ocean	15.0111	65.0002	2003-07-05	200 m	*	Globigerinoides	ruber	I	b	NA	ASSIGNED LVL-1	Globigerinoides	ruber albus	I	NA	NA	Partial	Complete	Complete	Complete	Complete	Complete	Partial	NA	NA	NA	NA
MN383509	*	Darling, K.F., Kucera, M., Wade, C.M., 2007. Global molecular phylogeography reveals persistent Arctic circumpolar isolation in a marine planktonic protist. Proc. Natl. Acad. Sci. USA 104, 5002–5007.	AS122	DS	DOC	Charles Darwin, CD148	*	Arabian Sea	North Indian Ocean	15.0111	65.0002	2003-07-05	200 m	*	Globigerinoides	ruber	I	b	NA	ASSIGNED LVL-1	Globigerinoides	ruber albus	I	NA	NA	Partial	Complete	Complete	Complete	Complete	Complete	Partial	NA	NA	NA	NA
MN383510	*	Darling, K.F., Kucera, M., Wade, C.M., 2007. Global molecular phylogeography reveals persistent Arctic circumpolar isolation in a marine planktonic protist. Proc. Natl. Acad. Sci. USA 104, 5002–5007.	AS123	DS	DOC	Charles Darwin, CD148	*	Arabian Sea	North Indian Ocean	15.0111	65.0002	2003-07-05	200 m	*	Globigerinoides	ruber	I	b	2	ASSIGNED LVL-3	Globigerinoides	ruber albus	I	c	1	Partial	Complete	Complete	Complete	Complete	Complete	Partial	NA	NA	NA	NA
MN383511	*	Darling, K.F., Kucera, M., Wade, C.M., 2007. Global molecular phylogeography reveals persistent Arctic circumpolar isolation in a marine planktonic protist. Proc. Natl. Acad. Sci. USA 104, 5002–5007.	AS74	DS	DOC	Charles Darwin, CD148	*	Arabian Sea	North Indian Ocean	15.0111	65.0002	2003-07-05	200 m	*	Globigerinoides	ruber	I	b	2	ASSIGNED LVL-3	Globigerinoides	ruber albus	I	c	1	Partial	Complete	Complete	Complete	Complete	Complete	Partial	NA	NA	NA	NA
MN383512	*	Darling, K.F., Kucera, M., Wade, C.M., 2007. Global molecular phylogeography reveals persistent Arctic circumpolar isolation in a marine planktonic protist. Proc. Natl. Acad. Sci. USA 104, 5002–5007.	AS75	DS	DOC	Charles Darwin, CD148	*	Arabian Sea	North Indian Ocean	15.0111	65.0002	2003-07-05	200 m	*	Globigerinoides	ruber	I	b	2	ASSIGNED LVL-3	Globigerinoides	ruber albus	I	c	1	Partial	Complete	Complete	Complete	Complete	Complete	Partial	NA	NA	NA	NA
MN383513	*	Darling, K.F., Kucera, M., Wade, C.M., 2007. Global molecular phylogeography reveals persistent Arctic circumpolar isolation in a marine planktonic protist. Proc. Natl. Acad. Sci. USA 104, 5002–5007.	AS76	DS	DOC	Charles Darwin, CD148	*	Arabian Sea	North Indian Ocean	15.0111	65.0002	2003-07-05	200 m	*	Globigerinoides	ruber	I	b	2	ASSIGNED LVL-3	Globigerinoides	ruber albus	I	c	1	Partial	Complete	Complete	Complete	Complete	Complete	Partial	NA	NA	NA	NA
MN383514	*	Darling, K.F., Kucera, M., Wade, C.M., 2007. Global molecular phylogeography reveals persistent Arctic circumpolar isolation in a marine planktonic protist. Proc. Natl. Acad. Sci. USA 104, 5002–5007.	AS77	DS	DOC	Charles Darwin, CD148	*	Arabian Sea	North Indian Ocean	15.0111	65.0002	2003-07-05	200 m	*	Globigerinoides	ruber	I	b	2	ASSIGNED LVL-3	Globigerinoides	ruber albus	I	c	1	Partial	Complete	Complete	Complete	Complete	Complete	Partial	NA	NA	NA	NA
MN383515	*	Darling, K.F., Kucera, M., Wade, C.M., 2007. Global molecular phylogeography reveals persistent Arctic circumpolar isolation in a marine planktonic protist. Proc. Natl. Acad. Sci. USA 104, 5002–5007.	AS85	DS	DOC	Charles Darwin, CD148	*	Arabian Sea	North Indian Ocean	15.0111	65.0002	2003-07-05	200 m	*	Globigerinoides	ruber	I	b	2	ASSIGNED LVL-3	Globigerinoides	ruber albus	I	c	1	Partial	Complete	Complete	Complete	Complete	Complete	Partial	NA	NA	NA	NA
MN383516	*	Darling, K.F., Kucera, M., Wade, C.M., 2007. Global molecular phylogeography reveals persistent Arctic circumpolar isolation in a marine planktonic protist. Proc. Natl. Acad. Sci. USA 104, 5002–5007.	AS88	DS	DOC	Charles Darwin, CD148	*	Arabian Sea	North Indian Ocean	15.0111	65.0002	2003-07-05	200 m	*	Globigerinoides	ruber	I	b	2	ASSIGNED LVL-3	Globigerinoides	ruber albus	I	c	1	Partial	Complete	Complete	Complete	Complete	Complete	Partial	NA	NA	NA	NA
MN383517	*	Darling, K.F., Kucera, M., Wade, C.M., 2007. Global molecular phylogeography reveals persistent Arctic circumpolar isolation in a marine planktonic protist. Proc. Natl. Acad. Sci. USA 104, 5002–5007.	AS97	DS	DOC	Charles Darwin, CD148	*	Arabian Sea	North Indian Ocean	15.0111	65.0002	2003-07-05	200 m	*	Globigerinoides	ruber	I	b	NA	ASSIGNED LVL-2	Globigerinoides	ruber albus	I	c	NA	Partial	Complete	Complete	Partial	NA	NA	NA	NA	NA	NA	NA
MN383518	*	Darling, K.F., Kucera, M., Wade, C.M., 2007. Global molecular phylogeography reveals persistent Arctic circumpolar isolation in a marine planktonic protist. Proc. Natl. Acad. Sci. USA 104, 5002–5007.	AS98	DS	DOC	Charles Darwin, CD148	*	Arabian Sea	North Indian Ocean	15.0111	65.0002	2003-07-05	200 m	*	Globigerinoides	ruber	I	b	2	ASSIGNED LVL-3	Globigerinoides	ruber albus	I	c	1	Partial	Complete	Complete	Complete	Complete	Complete	Partial	NA	NA	NA	NA
MN383519	*	Darling, K.F., Kucera, M., Wade, C.M., 2007. Global molecular phylogeography reveals persistent Arctic circumpolar isolation in a marine planktonic protist. Proc. Natl. Acad. Sci. USA 104, 5002–5007.	AS190	DS	DOC	Charles Darwin, CD148	*	Arabian Sea	North Indian Ocean	9.16441	63.7111	2003-07-10	5 m	*	Globigerinoides	elongatus	I	a	1	ASSIGNED LVL-3	Globigerinoides	elongatus	I	a	2	NA	NA	Partial	Complete	Complete	Complete	Partial	NA	NA	NA	NA
MN383520	*	Darling, K.F., Kucera, M., Wade, C.M., 2007. Global molecular phylogeography reveals persistent Arctic circumpolar isolation in a marine planktonic protist. Proc. Natl. Acad. Sci. USA 104, 5002–5007.	AS193	DS	DOC	Charles Darwin, CD148	*	Arabian Sea	North Indian Ocean	9.16441	63.7111	2003-07-10	5 m	*	Globigerinoides	ruber	I	b	NA	ASSIGNED LVL-1	Globigerinoides	ruber albus	I	NA	NA	NA	Partial	Complete	Complete	Complete	Complete	Partial	NA	NA	NA	NA
MN383521	*	Darling, K.F., Kucera, M., Wade, C.M., 2007. Global molecular phylogeography reveals persistent Arctic circumpolar isolation in a marine planktonic protist. Proc. Natl. Acad. Sci. USA 104, 5002–5007.	AS207	DS	DOC	Charles Darwin, CD148	*	Arabian Sea	North Indian Ocean	9.16441	63.7111	2003-07-10	5 m	*	Globigerinoides	ruber	I	a	NA	ASSIGNED LVL-2	Globigerinoides	ruber albus	I	a	NA	Partial	Complete	Complete	Complete	Complete	Complete	Partial	NA	NA	NA	NA
MN383522	*	Darling, K.F., Kucera, M., Wade, C.M., 2007. Global molecular phylogeography reveals persistent Arctic circumpolar isolation in a marine planktonic protist. Proc. Natl. Acad. Sci. USA 104, 5002–5007.	AS229	DS	DOC	Charles Darwin, CD148	*	Arabian Sea	North Indian Ocean	9.16441	63.7111	2003-07-11	5 m	*	Globigerinoides	elongatus	I	a	1	ASSIGNED LVL-3	Globigerinoides	elongatus	I	a	2	Partial	Complete	Complete	Complete	Complete	Complete	Partial	NA	NA	NA	NA
MN383523	*	Darling, K.F., Kucera, M., Wade, C.M., 2007. Global molecular phylogeography reveals persistent Arctic circumpolar isolation in a marine planktonic protist. Proc. Natl. Acad. Sci. USA 104, 5002–5007.	AS244	DS	DOC	Charles Darwin, CD148	*	Arabian Sea	North Indian Ocean	9.16441	63.7111	2003-07-11	5 m	*	Globigerinoides	elongatus	I	a	1	ASSIGNED LVL-3	Globigerinoides	elongatus	I	a	2	Partial	Complete	Complete	Complete	Complete	Complete	Partial	NA	NA	NA	NA
MN383524	*	Darling, K.F., Kucera, M., Wade, C.M., 2007. Global molecular phylogeography reveals persistent Arctic circumpolar isolation in a marine planktonic protist. Proc. Natl. Acad. Sci. USA 104, 5002–5007.	AS242	DS	DOC	Charles Darwin, CD148	*	Arabian Sea	North Indian Ocean	9.16441	63.7111	2003-07-11	5 m	*	Globigerinoides	ruber	I	a	NA	ASSIGNED LVL-2	Globigerinoides	ruber albus	I	a	NA	Partial	Complete	Complete	Complete	Complete	Complete	Partial	NA	NA	NA	NA
MN383525	*	Darling, K.F., Kucera, M., Wade, C.M., 2007. Global molecular phylogeography reveals persistent Arctic circumpolar isolation in a marine planktonic protist. Proc. Natl. Acad. Sci. USA 104, 5002–5007.	AS267	DS	DOC	Charles Darwin, CD148	*	Arabian Sea	North Indian Ocean	9.16441	63.7111	2003-07-11	5 m	*	Globigerinoides	ruber	I	a	NA	ASSIGNED LVL-2	Globigerinoides	ruber albus	I	a	NA	NA	NA	Partial	Complete	Complete	Complete	Partial	NA	NA	NA	NA
MN383526	*	Darling, K.F., Kucera, M., Wade, C.M., 2007. Global molecular phylogeography reveals persistent Arctic circumpolar isolation in a marine planktonic protist. Proc. Natl. Acad. Sci. USA 104, 5002–5007.	AS272	DS	DOC	Charles Darwin, CD148	*	Arabian Sea	North Indian Ocean	9.16441	63.7111	2003-07-11	5 m	*	Globigerinoides	ruber	I	b	NA	ASSIGNED LVL-1	Globigerinoides	ruber albus	I	NA	NA	NA	NA	NA	Partial	Complete	Complete	Partial	NA	NA	NA	NA
MN383527	*	Darling, K.F., Kucera, M., Wade, C.M., 2007. Global molecular phylogeography reveals persistent Arctic circumpolar isolation in a marine planktonic protist. Proc. Natl. Acad. Sci. USA 104, 5002–5007.	AS348	DS	DOC	Charles Darwin, CD148	*	Arabian Sea	North Indian Ocean	2.53358	56.9943	2003-07-15	5 m	*	Globigerinoides	ruber	I	a	NA	ASSIGNED LVL-2	Globigerinoides	ruber albus	I	c	NA	NA	NA	NA	Partial	Complete	Partial	NA	NA	NA	NA	NA
MN383528	*	Darling, K.F., Kucera, M., Wade, C.M., 2007. Global molecular phylogeography reveals persistent Arctic circumpolar isolation in a marine planktonic protist. Proc. Natl. Acad. Sci. USA 104, 5002–5007.	AS34	DS	DOC	Charles Darwin, CD148	*	Arabian Sea	North Indian Ocean	17.9605	64.6859	2003-07-03	5 m	*	Globigerinoides	elongatus	I	a	1	ASSIGNED LVL-3	Globigerinoides	elongatus	I	a	2	Partial	Complete	Complete	Complete	Complete	Complete	Partial	NA	NA	NA	NA
MN383529	*	Darling, K.F., Kucera, M., Wade, C.M., 2007. Global molecular phylogeography reveals persistent Arctic circumpolar isolation in a marine planktonic protist. Proc. Natl. Acad. Sci. USA 104, 5002–5007.	AS38	DS	DOC	Charles Darwin, CD148	*	Arabian Sea	North Indian Ocean	17.9605	64.6859	2003-07-03	5 m	*	Globigerinoides	elongatus	I	a	1	ASSIGNED LVL-3	Globigerinoides	elongatus	I	a	2	Partial	Complete	Complete	Complete	Complete	Complete	Partial	NA	NA	NA	NA
MN383530	*	Darling, K.F., Kucera, M., Wade, C.M., 2007. Global molecular phylogeography reveals persistent Arctic circumpolar isolation in a marine planktonic protist. Proc. Natl. Acad. Sci. USA 104, 5002–5007.	AS44	DS	DOC	Charles Darwin, CD148	*	Arabian Sea	North Indian Ocean	17.9605	64.6859	2003-07-03	5 m	*	Globigerinoides	elongatus	I	a	1	ASSIGNED LVL-3	Globigerinoides	elongatus	I	a	2	Partial	Complete	Complete	Complete	Complete	Complete	Partial	NA	NA	NA	NA
MN383531	*	Darling, K.F., Kucera, M., Wade, C.M., 2007. Global molecular phylogeography reveals persistent Arctic circumpolar isolation in a marine planktonic protist. Proc. Natl. Acad. Sci. USA 104, 5002–5007.	AS49	DS	DOC	Charles Darwin, CD148	*	Arabian Sea	North Indian Ocean	17.9605	64.6859	2003-07-03	5 m	*	Globigerinoides	elongatus	I	a	1	ASSIGNED LVL-3	Globigerinoides	elongatus	I	a	2	Partial	Complete	Complete	Complete	Complete	Complete	Partial	NA	NA	NA	NA
MN383532	*	Darling, K.F., Kucera, M., Wade, C.M., 2007. Global molecular phylogeography reveals persistent Arctic circumpolar isolation in a marine planktonic protist. Proc. Natl. Acad. Sci. USA 104, 5002–5007.	AS53	DS	DOC	Charles Darwin, CD148	*	Arabian Sea	North Indian Ocean	17.9605	64.6859	2003-07-03	5 m	*	Globigerinoides	elongatus	I	a	1	ASSIGNED LVL-3	Globigerinoides	elongatus	I	a	2	Partial	Complete	Complete	Complete	Complete	Complete	Partial	NA	NA	NA	NA
MN383533	*	Darling, K.F., Kucera, M., Wade, C.M., 2007. Global molecular phylogeography reveals persistent Arctic circumpolar isolation in a marine planktonic protist. Proc. Natl. Acad. Sci. USA 104, 5002–5007.	AS56	DS	DOC	Charles Darwin, CD148	*	Arabian Sea	North Indian Ocean	17.9605	64.6859	2003-07-03	5 m	*	Globigerinoides	elongatus	I	a	1	ASSIGNED LVL-3	Globigerinoides	elongatus	I	a	2	NA	NA	Partial	Complete	Complete	Complete	Partial	NA	NA	NA	NA
MN383534	*	Darling, K.F., Kucera, M., Wade, C.M., 2007. Global molecular phylogeography reveals persistent Arctic circumpolar isolation in a marine planktonic protist. Proc. Natl. Acad. Sci. USA 104, 5002–5007.	AS32	DS	DOC	Charles Darwin, CD148	*	Arabian Sea	North Indian Ocean	17.9605	64.6859	2003-07-03	5 m	*	Globigerinoides	ruber	I	b	2	ASSIGNED LVL-3	Globigerinoides	ruber albus	I	c	1	Partial	Complete	Complete	Complete	Complete	Complete	Partial	NA	NA	NA	NA
MN383535	*	Darling, K.F., Kucera, M., Wade, C.M., 2007. Global molecular phylogeography reveals persistent Arctic circumpolar isolation in a marine planktonic protist. Proc. Natl. Acad. Sci. USA 104, 5002–5007.	AS35	DS	DOC	Charles Darwin, CD148	*	Arabian Sea	North Indian Ocean	17.9605	64.6859	2003-07-03	5 m	*	Globigerinoides	ruber	I	b	2	ASSIGNED LVL-3	Globigerinoides	ruber albus	I	c	1	Partial	Complete	Complete	Complete	Complete	Complete	Partial	NA	NA	NA	NA
MN383536	*	Darling, K.F., Kucera, M., Wade, C.M., 2007. Global molecular phylogeography reveals persistent Arctic circumpolar isolation in a marine planktonic protist. Proc. Natl. Acad. Sci. USA 104, 5002–5007.	AS37	DS	DOC	Charles Darwin, CD148	*	Arabian Sea	North Indian Ocean	17.9605	64.6859	2003-07-03	5 m	*	Globigerinoides	ruber	I	b	NA	ASSIGNED LVL-1	Globigerinoides	ruber albus	I	NA	NA	Partial	Complete	Complete	Complete	Complete	Complete	Partial	NA	NA	NA	NA
MN383537	*	Darling, K.F., Kucera, M., Wade, C.M., 2007. Global molecular phylogeography reveals persistent Arctic circumpolar isolation in a marine planktonic protist. Proc. Natl. Acad. Sci. USA 104, 5002–5007.	AS39	DS	DOC	Charles Darwin, CD148	*	Arabian Sea	North Indian Ocean	17.9605	64.6859	2003-07-03	5 m	*	Globigerinoides	ruber	I	b	2	ASSIGNED LVL-3	Globigerinoides	ruber albus	I	c	1	Partial	Complete	Complete	Complete	Complete	Complete	Partial	NA	NA	NA	NA
MN383538	*	Darling, K.F., Kucera, M., Wade, C.M., 2007. Global molecular phylogeography reveals persistent Arctic circumpolar isolation in a marine planktonic protist. Proc. Natl. Acad. Sci. USA 104, 5002–5007.	AS45	DS	DOC	Charles Darwin, CD148	*	Arabian Sea	North Indian Ocean	17.9605	64.6859	2003-07-03	5 m	*	Globigerinoides	ruber	I	b	NA	ASSIGNED LVL-1	Globigerinoides	ruber albus	I	NA	NA	NA	NA	Partial	Complete	Complete	Complete	Partial	NA	NA	NA	NA
MN383539	*	Darling, K.F., Kucera, M., Wade, C.M., 2007. Global molecular phylogeography reveals persistent Arctic circumpolar isolation in a marine planktonic protist. Proc. Natl. Acad. Sci. USA 104, 5002–5007.	AS46	DS	DOC	Charles Darwin, CD148	*	Arabian Sea	North Indian Ocean	17.9605	64.6859	2003-07-03	5 m	*	Globigerinoides	ruber	I	b	2	ASSIGNED LVL-3	Globigerinoides	ruber albus	I	c	1	Partial	Complete	Complete	Complete	Complete	Complete	Partial	NA	NA	NA	NA
MN383540	*	Darling, K.F., Kucera, M., Wade, C.M., 2007. Global molecular phylogeography reveals persistent Arctic circumpolar isolation in a marine planktonic protist. Proc. Natl. Acad. Sci. USA 104, 5002–5007.	AS47	DS	DOC	Charles Darwin, CD148	*	Arabian Sea	North Indian Ocean	17.9605	64.6859	2003-07-03	5 m	*	Globigerinoides	ruber	I	b	2	ASSIGNED LVL-3	Globigerinoides	ruber albus	I	c	1	Partial	Complete	Complete	Complete	Complete	Complete	Partial	NA	NA	NA	NA
MN383541	*	Darling, K.F., Kucera, M., Wade, C.M., 2007. Global molecular phylogeography reveals persistent Arctic circumpolar isolation in a marine planktonic protist. Proc. Natl. Acad. Sci. USA 104, 5002–5007.	AS54	DS	DOC	Charles Darwin, CD148	*	Arabian Sea	North Indian Ocean	17.9605	64.6859	2003-07-03	5 m	*	Globigerinoides	ruber	I	b	NA	ASSIGNED LVL-1	Globigerinoides	ruber albus	I	NA	NA	Partial	Complete	Complete	Complete	Complete	Complete	Partial	NA	NA	NA	NA
MN383542	*	Darling, K.F., Kucera, M., Wade, C.M., 2007. Global molecular phylogeography reveals persistent Arctic circumpolar isolation in a marine planktonic protist. Proc. Natl. Acad. Sci. USA 104, 5002–5007.	AS62	DS	DOC	Charles Darwin, CD148	*	Arabian Sea	North Indian Ocean	17.9605	64.6859	2003-07-03	5 m	*	Globigerinoides	ruber	I	b	2	ASSIGNED LVL-3	Globigerinoides	ruber albus	I	c	1	Partial	Complete	Complete	Complete	Complete	Complete	Partial	NA	NA	NA	NA
MN383543	*	Darling, K.F., Kucera, M., Wade, C.M., 2007. Global molecular phylogeography reveals persistent Arctic circumpolar isolation in a marine planktonic protist. Proc. Natl. Acad. Sci. USA 104, 5002–5007.	AS63	DS	DOC	Charles Darwin, CD148	*	Arabian Sea	North Indian Ocean	17.9605	64.6859	2003-07-03	5 m	*	Globigerinoides	ruber	I	b	2	ASSIGNED LVL-3	Globigerinoides	ruber albus	I	c	1	Partial	Complete	Complete	Complete	Complete	Complete	Partial	NA	NA	NA	NA
MN383544	*	Darling, K.F., Kucera, M., Wade, C.M., 2007. Global molecular phylogeography reveals persistent Arctic circumpolar isolation in a marine planktonic protist. Proc. Natl. Acad. Sci. USA 104, 5002–5007.	AS140	DS	DOC	Charles Darwin, CD148	*	Arabian Sea	North Indian Ocean	15.0111	65.0002	2003-07-06	5 m	*	Globigerinoides	elongatus	I	a	1	ASSIGNED LVL-3	Globigerinoides	elongatus	I	a	2	Partial	Complete	Complete	Complete	Complete	Complete	Partial	NA	NA	NA	NA
MN383545	*	Darling, K.F., Kucera, M., Wade, C.M., 2007. Global molecular phylogeography reveals persistent Arctic circumpolar isolation in a marine planktonic protist. Proc. Natl. Acad. Sci. USA 104, 5002–5007.	AS126	DS	DOC	Charles Darwin, CD148	*	Arabian Sea	North Indian Ocean	15.0111	65.0002	2003-07-06	5 m	*	Globigerinoides	ruber	I	b	2	ASSIGNED LVL-2	Globigerinoides	ruber albus	I	c	NA	Partial	Complete	Complete	Partial	NA	NA	NA	NA	NA	NA	NA
MN383546	*	Darling, K.F., Kucera, M., Wade, C.M., 2007. Global molecular phylogeography reveals persistent Arctic circumpolar isolation in a marine planktonic protist. Proc. Natl. Acad. Sci. USA 104, 5002–5007.	AS133	DS	DOC	Charles Darwin, CD148	*	Arabian Sea	North Indian Ocean	15.0111	65.0002	2003-07-06	5 m	*	Globigerinoides	ruber	I	b	2	ASSIGNED LVL-3	Globigerinoides	ruber albus	I	c	1	Partial	Complete	Complete	Complete	Complete	Complete	Partial	NA	NA	NA	NA
MN383547	*	Darling, K.F., Kucera, M., Wade, C.M., 2007. Global molecular phylogeography reveals persistent Arctic circumpolar isolation in a marine planktonic protist. Proc. Natl. Acad. Sci. USA 104, 5002–5007.	AS135	DS	DOC	Charles Darwin, CD148	*	Arabian Sea	North Indian Ocean	15.0111	65.0002	2003-07-06	5 m	*	Globigerinoides	ruber	I	b	2	ASSIGNED LVL-3	Globigerinoides	ruber albus	I	c	1	Partial	Complete	Complete	Complete	Complete	Complete	Partial	NA	NA	NA	NA
MN383548	*	Darling, K.F., Kucera, M., Wade, C.M., 2007. Global molecular phylogeography reveals persistent Arctic circumpolar isolation in a marine planktonic protist. Proc. Natl. Acad. Sci. USA 104, 5002–5007.	AS137	DS	DOC	Charles Darwin, CD148	*	Arabian Sea	North Indian Ocean	15.0111	65.0002	2003-07-06	5 m	*	Globigerinoides	ruber	I	b	2	ASSIGNED LVL-3	Globigerinoides	ruber albus	I	c	1	Partial	Complete	Complete	Complete	Complete	Complete	Partial	NA	NA	NA	NA
MN383549	*	Darling, K.F., Kucera, M., Wade, C.M., 2007. Global molecular phylogeography reveals persistent Arctic circumpolar isolation in a marine planktonic protist. Proc. Natl. Acad. Sci. USA 104, 5002–5007.	AS146	DS	DOC	Charles Darwin, CD148	*	Arabian Sea	North Indian Ocean	15.0111	65.0002	2003-07-06	5 m	*	Globigerinoides	ruber	I	b	NA	ASSIGNED LVL-2	Globigerinoides	ruber albus	I	c	NA	Partial	Complete	Complete	Partial	NA	NA	NA	NA	NA	NA	NA
MN383550	*	Darling, K.F., Kucera, M., Wade, C.M., 2007. Global molecular phylogeography reveals persistent Arctic circumpolar isolation in a marine planktonic protist. Proc. Natl. Acad. Sci. USA 104, 5002–5007.	AS147	DS	DOC	Charles Darwin, CD148	*	Arabian Sea	North Indian Ocean	15.0111	65.0002	2003-07-06	5 m	*	Globigerinoides	ruber	I	b	NA	ASSIGNED LVL-1	Globigerinoides	ruber albus	I	NA	NA	NA	Partial	Complete	Complete	Complete	Complete	Partial	NA	NA	NA	NA
MN383551	*	Darling, K.F., Kucera, M., Wade, C.M., 2007. Global molecular phylogeography reveals persistent Arctic circumpolar isolation in a marine planktonic protist. Proc. Natl. Acad. Sci. USA 104, 5002–5007.	AS150	DS	DOC	Charles Darwin, CD148	*	Arabian Sea	North Indian Ocean	15.0111	65.0002	2003-07-06	5 m	*	Globigerinoides	ruber	I	b	NA	ASSIGNED LVL-1	Globigerinoides	ruber albus	I	NA	NA	NA	Partial	Complete	Complete	Complete	Complete	Partial	NA	NA	NA	NA
MN383552	*	Darling, K.F., Kucera, M., Wade, C.M., 2007. Global molecular phylogeography reveals persistent Arctic circumpolar isolation in a marine planktonic protist. Proc. Natl. Acad. Sci. USA 104, 5002–5007.	AS151	DS	DOC	Charles Darwin, CD148	*	Arabian Sea	North Indian Ocean	15.0111	65.0002	2003-07-06	5 m	*	Globigerinoides	ruber	I	b	2	ASSIGNED LVL-3	Globigerinoides	ruber albus	I	c	1	Partial	Complete	Complete	Complete	Complete	Complete	Partial	NA	NA	NA	NA
MN383553	*	Darling, K.F., Kucera, M., Wade, C.M., 2007. Global molecular phylogeography reveals persistent Arctic circumpolar isolation in a marine planktonic protist. Proc. Natl. Acad. Sci. USA 104, 5002–5007.	AS156	DS	DOC	Charles Darwin, CD148	*	Arabian Sea	North Indian Ocean	15.0111	65.0002	2003-07-06	5 m	*	Globigerinoides	ruber	I	b	2	ASSIGNED LVL-3	Globigerinoides	ruber albus	I	c	1	Partial	Complete	Complete	Complete	Complete	Complete	Partial	NA	NA	NA	NA
MN383554	*	Darling, K.F., Kucera, M., Wade, C.M., 2007. Global molecular phylogeography reveals persistent Arctic circumpolar isolation in a marine planktonic protist. Proc. Natl. Acad. Sci. USA 104, 5002–5007.	AS157	DS	DOC	Charles Darwin, CD148	*	Arabian Sea	North Indian Ocean	15.0111	65.0002	2003-07-06	5 m	*	Globigerinoides	ruber	I	b	2	ASSIGNED LVL-3	Globigerinoides	ruber albus	I	c	1	Partial	Complete	Complete	Complete	Complete	Complete	Partial	NA	NA	NA	NA
MN383555	*	Darling, K.F., Kucera, M., Wade, C.M., 2007. Global molecular phylogeography reveals persistent Arctic circumpolar isolation in a marine planktonic protist. Proc. Natl. Acad. Sci. USA 104, 5002–5007.	AS161	DS	DOC	Charles Darwin, CD148	*	Arabian Sea	North Indian Ocean	15.0111	65.0002	2003-07-06	5 m	*	Globigerinoides	ruber	I	b	2	ASSIGNED LVL-3	Globigerinoides	ruber albus	I	c	1	Partial	Complete	Complete	Complete	Complete	Complete	Partial	NA	NA	NA	NA
MN383556	*	Darling, K.F., Kucera, M., Wade, C.M., 2007. Global molecular phylogeography reveals persistent Arctic circumpolar isolation in a marine planktonic protist. Proc. Natl. Acad. Sci. USA 104, 5002–5007.	AS162	DS	DOC	Charles Darwin, CD148	*	Arabian Sea	North Indian Ocean	15.0111	65.0002	2003-07-06	5 m	*	Globigerinoides	ruber	I	b	2	ASSIGNED LVL-3	Globigerinoides	ruber albus	I	c	1	Partial	Complete	Complete	Complete	Complete	Complete	Partial	NA	NA	NA	NA
MN383557	*	Darling, K.F., Kucera, M., Wade, C.M., 2007. Global molecular phylogeography reveals persistent Arctic circumpolar isolation in a marine planktonic protist. Proc. Natl. Acad. Sci. USA 104, 5002–5007.	AS164	DS	DOC	Charles Darwin, CD148	*	Arabian Sea	North Indian Ocean	15.0111	65.0002	2003-07-06	5 m	*	Globigerinoides	ruber	I	b	2	ASSIGNED LVL-3	Globigerinoides	ruber albus	I	c	1	Partial	Complete	Complete	Complete	Complete	Complete	Partial	NA	NA	NA	NA
MN383558	*	Darling, K.F., Kucera, M., Wade, C.M., 2007. Global molecular phylogeography reveals persistent Arctic circumpolar isolation in a marine planktonic protist. Proc. Natl. Acad. Sci. USA 104, 5002–5007.	AS171	DS	DOC	Charles Darwin, CD148	*	Arabian Sea	North Indian Ocean	15.0111	65.0002	2003-07-06	5 m	*	Globigerinoides	ruber	I	b	2	ASSIGNED LVL-3	Globigerinoides	ruber albus	I	c	1	Partial	Complete	Complete	Complete	Complete	Complete	Partial	NA	NA	NA	NA
MN383559	*	Darling, K.F., Kucera, M., Wade, C.M., 2007. Global molecular phylogeography reveals persistent Arctic circumpolar isolation in a marine planktonic protist. Proc. Natl. Acad. Sci. USA 104, 5002–5007.	AS172	DS	DOC	Charles Darwin, CD148	*	Arabian Sea	North Indian Ocean	15.0111	65.0002	2003-07-06	5 m	*	Globigerinoides	ruber	I	b	2	ASSIGNED LVL-3	Globigerinoides	ruber albus	I	c	1	Partial	Complete	Complete	Complete	Complete	Partial	NA	NA	NA	NA	NA
MN383560	*	Darling, K.F., Kucera, M., Wade, C.M., 2007. Global molecular phylogeography reveals persistent Arctic circumpolar isolation in a marine planktonic protist. Proc. Natl. Acad. Sci. USA 104, 5002–5007.	AS173	DS	DOC	Charles Darwin, CD148	*	Arabian Sea	North Indian Ocean	15.0111	65.0002	2003-07-06	5 m	*	Globigerinoides	ruber	I	b	2	ASSIGNED LVL-3	Globigerinoides	ruber albus	I	c	1	Partial	Complete	Complete	Complete	Complete	Complete	Partial	NA	NA	NA	NA
MN383561	*	Darling, K.F., Kucera, M., Wade, C.M., 2007. Global molecular phylogeography reveals persistent Arctic circumpolar isolation in a marine planktonic protist. Proc. Natl. Acad. Sci. USA 104, 5002–5007.	AS174	DS	DOC	Charles Darwin, CD148	*	Arabian Sea	North Indian Ocean	15.0111	65.0002	2003-07-06	5 m	*	Globigerinoides	ruber	I	b	2	ASSIGNED LVL-3	Globigerinoides	ruber albus	I	c	1	Partial	Complete	Complete	Complete	Complete	Complete	Partial	NA	NA	NA	NA
MN383562	*	Darling, K.F., Kucera, M., Wade, C.M., 2007. Global molecular phylogeography reveals persistent Arctic circumpolar isolation in a marine planktonic protist. Proc. Natl. Acad. Sci. USA 104, 5002–5007.	AS175	DS	DOC	Charles Darwin, CD148	*	Arabian Sea	North Indian Ocean	15.0111	65.0002	2003-07-06	5 m	*	Globigerinoides	ruber	I	b	2	ASSIGNED LVL-3	Globigerinoides	ruber albus	I	c	1	Partial	Complete	Complete	Complete	Complete	Complete	Partial	NA	NA	NA	NA
MN383563	*	Darling, K.F., Kucera, M., Wade, C.M., 2007. Global molecular phylogeography reveals persistent Arctic circumpolar isolation in a marine planktonic protist. Proc. Natl. Acad. Sci. USA 104, 5002–5007.	MC21	DS	DOC	Pelagia, 64PE304	*	Mozambique Channel	South Indian Ocean	-7.03133	39.8783	2009-03-11	0-500 m	*	Globigerinoides	ruber	I	b	2	ASSIGNED LVL-3	Globigerinoides	ruber albus	I	c	1	NA	Partial	Complete	Complete	Complete	Complete	Partial	NA	NA	NA	NA
MN383564	*	Darling, K.F., Kucera, M., Wade, C.M., 2007. Global molecular phylogeography reveals persistent Arctic circumpolar isolation in a marine planktonic protist. Proc. Natl. Acad. Sci. USA 104, 5002–5007.	MC22	DS	DOC	Pelagia, 64PE304	*	Mozambique Channel	South Indian Ocean	-7.03133	39.8783	2009-03-11	0-500 m	*	Globigerinoides	ruber	I	a	NA	ASSIGNED LVL-2	Globigerinoides	ruber albus	I	a	NA	NA	Partial	Complete	Complete	Complete	Complete	Partial	NA	NA	NA	NA
MN383565	*	Darling, K.F., Kucera, M., Wade, C.M., 2007. Global molecular phylogeography reveals persistent Arctic circumpolar isolation in a marine planktonic protist. Proc. Natl. Acad. Sci. USA 104, 5002–5007.	MC24	DS	DOC	Pelagia, 64PE304	*	Mozambique Channel	South Indian Ocean	-7.03133	39.8783	2009-03-11	0-500 m	*	Globigerinoides	ruber	I	b	2	ASSIGNED LVL-3	Globigerinoides	ruber albus	I	c	1	NA	Partial	Complete	Complete	Complete	Complete	Complete	Complete	Partial	NA	NA
MN383566	*	Darling, K.F., Kucera, M., Wade, C.M., 2007. Global molecular phylogeography reveals persistent Arctic circumpolar isolation in a marine planktonic protist. Proc. Natl. Acad. Sci. USA 104, 5002–5007.	MC29	DS	DOC	Pelagia, 64PE304	*	Mozambique Channel	South Indian Ocean	-7.03133	39.8783	2009-03-11	0-500 m	*	Globigerinoides	ruber	I	b	2	ASSIGNED LVL-3	Globigerinoides	ruber albus	I	c	1	NA	Partial	Complete	Complete	Complete	Partial	NA	NA	NA	NA	NA
MN383567	*	Darling, K.F., Kucera, M., Wade, C.M., 2007. Global molecular phylogeography reveals persistent Arctic circumpolar isolation in a marine planktonic protist. Proc. Natl. Acad. Sci. USA 104, 5002–5007.	MC32	DS	DOC	Pelagia, 64PE304	*	Mozambique Channel	South Indian Ocean	-7.03133	39.8783	2009-03-11	0-500 m	*	Globigerinoides	ruber	I	a	NA	ASSIGNED LVL-2	Globigerinoides	ruber albus	I	a	NA	NA	Partial	Complete	Complete	Complete	Complete	Partial	NA	NA	NA	NA
MN383568	*	Darling, K.F., Kucera, M., Wade, C.M., 2007. Global molecular phylogeography reveals persistent Arctic circumpolar isolation in a marine planktonic protist. Proc. Natl. Acad. Sci. USA 104, 5002–5007.	MC33	DS	DOC	Pelagia, 64PE304	*	Mozambique Channel	South Indian Ocean	-7.03133	39.8783	2009-03-11	0-500 m	*	Globigerinoides	ruber	I	b	2	ASSIGNED LVL-3	Globigerinoides	ruber albus	I	c	1	Partial	Complete	Complete	Complete	Complete	Complete	Partial	NA	NA	NA	NA
MN383569	*	Darling, K.F., Kucera, M., Wade, C.M., 2007. Global molecular phylogeography reveals persistent Arctic circumpolar isolation in a marine planktonic protist. Proc. Natl. Acad. Sci. USA 104, 5002–5007.	MC34	DS	DOC	Pelagia, 64PE304	*	Mozambique Channel	South Indian Ocean	-7.03133	39.8783	2009-03-11	0-500 m	*	Globigerinoides	ruber	I	b	1	ASSIGNED LVL-3	Globigerinoides	ruber albus	I	b	1	Partial	Complete	Complete	Complete	Complete	Complete	Partial	NA	NA	NA	NA
MN383570	*	Darling, K.F., Kucera, M., Wade, C.M., 2007. Global molecular phylogeography reveals persistent Arctic circumpolar isolation in a marine planktonic protist. Proc. Natl. Acad. Sci. USA 104, 5002–5007.	MC40	DS	DOC	Pelagia, 64PE304	*	Mozambique Channel	South Indian Ocean	-7.03133	39.8783	2009-03-11	0-500 m	*	Globigerinoides	ruber	I	a	NA	ASSIGNED LVL-2	Globigerinoides	ruber albus	I	a	NA	Partial	Complete	Complete	Complete	Complete	Complete	Partial	NA	NA	NA	NA
MN383571	*	Darling, K.F., Kucera, M., Wade, C.M., 2007. Global molecular phylogeography reveals persistent Arctic circumpolar isolation in a marine planktonic protist. Proc. Natl. Acad. Sci. USA 104, 5002–5007.	MC42	DS	DOC	Pelagia, 64PE304	*	Mozambique Channel	South Indian Ocean	-7.03133	39.8783	2009-03-11	0-500 m	*	Globigerinoides	ruber	I	a	NA	ASSIGNED LVL-2	Globigerinoides	ruber albus	I	a	NA	Partial	Complete	Complete	Complete	Complete	Complete	Partial	NA	NA	NA	NA
MN383572	*	Darling, K.F., Kucera, M., Wade, C.M., 2007. Global molecular phylogeography reveals persistent Arctic circumpolar isolation in a marine planktonic protist. Proc. Natl. Acad. Sci. USA 104, 5002–5007.	MC43	DS	DOC	Pelagia, 64PE304	*	Mozambique Channel	South Indian Ocean	-7.03133	39.8783	2009-03-11	0-500 m	*	Globigerinoides	ruber	I	b	2	ASSIGNED LVL-3	Globigerinoides	ruber albus	I	c	1	Partial	Complete	Complete	Complete	Complete	Complete	Partial	NA	NA	NA	NA
MN383573	*	Darling, K.F., Kucera, M., Wade, C.M., 2007. Global molecular phylogeography reveals persistent Arctic circumpolar isolation in a marine planktonic protist. Proc. Natl. Acad. Sci. USA 104, 5002–5007.	MC46	DS	DOC	Pelagia, 64PE304	*	Mozambique Channel	South Indian Ocean	-7.03133	39.8783	2009-03-11	0-500 m	*	Globigerinoides	ruber	I	b	2	ASSIGNED LVL-3	Globigerinoides	ruber albus	I	c	1	Partial	Complete	Complete	Complete	Complete	Complete	Partial	NA	NA	NA	NA
MN383574	*	Darling, K.F., Kucera, M., Wade, C.M., 2007. Global molecular phylogeography reveals persistent Arctic circumpolar isolation in a marine planktonic protist. Proc. Natl. Acad. Sci. USA 104, 5002–5007.	MC50	DS	DOC	Pelagia, 64PE304	*	Mozambique Channel	South Indian Ocean	-7.03133	39.8783	2009-03-11	0-500 m	*	Globigerinoides	ruber	I	b	2	ASSIGNED LVL-3	Globigerinoides	ruber albus	I	c	1	NA	NA	Partial	Complete	Complete	Complete	Partial	NA	NA	NA	NA
MN383575	*	Darling, K.F., Kucera, M., Wade, C.M., 2007. Global molecular phylogeography reveals persistent Arctic circumpolar isolation in a marine planktonic protist. Proc. Natl. Acad. Sci. USA 104, 5002–5007.	MC57	DS	DOC	Pelagia, 64PE304	*	Mozambique Channel	South Indian Ocean	-7.03133	39.8783	2009-03-11	0-500 m	*	Globigerinoides	ruber	I	a	NA	ASSIGNED LVL-2	Globigerinoides	ruber albus	I	a	NA	Partial	Complete	Complete	Complete	Complete	Complete	Partial	NA	NA	NA	NA
MN383576	*	Darling, K.F., Kucera, M., Wade, C.M., 2007. Global molecular phylogeography reveals persistent Arctic circumpolar isolation in a marine planktonic protist. Proc. Natl. Acad. Sci. USA 104, 5002–5007.	MC59	DS	DOC	Pelagia, 64PE304	*	Mozambique Channel	South Indian Ocean	-7.03133	39.8783	2009-03-11	0-500 m	*	Globigerinoides	ruber	I	b	1	ASSIGNED LVL-3	Globigerinoides	ruber albus	I	b	1	Partial	Complete	Complete	Complete	Complete	Complete	Partial	NA	NA	NA	NA
MN383577	*	Darling, K.F., Kucera, M., Wade, C.M., 2007. Global molecular phylogeography reveals persistent Arctic circumpolar isolation in a marine planktonic protist. Proc. Natl. Acad. Sci. USA 104, 5002–5007.	MC60	DS	DOC	Pelagia, 64PE304	*	Mozambique Channel	South Indian Ocean	-7.03133	39.8783	2009-03-11	0-500 m	*	Globigerinoides	ruber	I	a	NA	ASSIGNED LVL-2	Globigerinoides	ruber albus	I	a	NA	NA	Partial	Complete	Complete	Complete	Complete	Complete	Partial	NA	NA	NA
MN383578	*	Darling, K.F., Kucera, M., Wade, C.M., 2007. Global molecular phylogeography reveals persistent Arctic circumpolar isolation in a marine planktonic protist. Proc. Natl. Acad. Sci. USA 104, 5002–5007.	MC68	DS	DOC	Pelagia, 64PE304	*	Mozambique Channel	South Indian Ocean	-7.03133	39.8783	2009-03-11	0-500 m	*	Globigerinoides	ruber	I	a	NA	ASSIGNED LVL-2	Globigerinoides	ruber albus	I	a	NA	NA	Partial	Complete	Complete	Complete	Complete	Complete	Partial	NA	NA	NA
MN383579	*	Darling, K.F., Kucera, M., Wade, C.M., 2007. Global molecular phylogeography reveals persistent Arctic circumpolar isolation in a marine planktonic protist. Proc. Natl. Acad. Sci. USA 104, 5002–5007.	MC70	DS	DOC	Pelagia, 64PE304	*	Mozambique Channel	South Indian Ocean	-7.03133	39.8783	2009-03-11	0-500 m	*	Globigerinoides	ruber	I	b	2	ASSIGNED LVL-3	Globigerinoides	ruber albus	I	c	1	Partial	Complete	Complete	Complete	Complete	Complete	Partial	NA	NA	NA	NA
MN383580	*	Darling, K.F., Kucera, M., Wade, C.M., 2007. Global molecular phylogeography reveals persistent Arctic circumpolar isolation in a marine planktonic protist. Proc. Natl. Acad. Sci. USA 104, 5002–5007.	MC72	DS	DOC	Pelagia, 64PE304	*	Mozambique Channel	South Indian Ocean	-7.03133	39.8783	2009-03-11	0-500 m	*	Globigerinoides	ruber	I	b	2	ASSIGNED LVL-3	Globigerinoides	ruber albus	I	c	1	Partial	Complete	Complete	Complete	Complete	Complete	Partial	NA	NA	NA	NA
MN383581	*	Darling, K.F., Kucera, M., Wade, C.M., 2007. Global molecular phylogeography reveals persistent Arctic circumpolar isolation in a marine planktonic protist. Proc. Natl. Acad. Sci. USA 104, 5002–5007.	MC109	DS	DOC	Pelagia, 64PE304	*	Mozambique Channel	South Indian Ocean	-8.95083	39.6652	2009-03-12	0-500 m	*	Globigerinoides	ruber	I	b	NA	ASSIGNED LVL-1	Globigerinoides	ruber albus	I	NA	NA	Partial	Complete	Complete	Complete	Complete	Complete	Complete	Partial	NA	NA	NA
MN383582	*	Darling, K.F., Kucera, M., Wade, C.M., 2007. Global molecular phylogeography reveals persistent Arctic circumpolar isolation in a marine planktonic protist. Proc. Natl. Acad. Sci. USA 104, 5002–5007.	MC110	DS	DOC	Pelagia, 64PE304	*	Mozambique Channel	South Indian Ocean	-8.95083	39.6652	2009-03-12	0-500 m	*	Globigerinoides	ruber	I	b	1	ASSIGNED LVL-3	Globigerinoides	ruber albus	I	b	1	NA	Partial	Complete	Complete	Complete	Complete	Partial	NA	NA	NA	NA
MN383583	*	Darling, K.F., Kucera, M., Wade, C.M., 2007. Global molecular phylogeography reveals persistent Arctic circumpolar isolation in a marine planktonic protist. Proc. Natl. Acad. Sci. USA 104, 5002–5007.	MC111	DS	DOC	Pelagia, 64PE304	*	Mozambique Channel	South Indian Ocean	-8.95083	39.6652	2009-03-12	0-500 m	*	Globigerinoides	ruber	I	b	2	ASSIGNED LVL-3	Globigerinoides	ruber albus	I	c	1	NA	Partial	Complete	Complete	Complete	Complete	Partial	NA	NA	NA	NA
MN383584	*	Darling, K.F., Kucera, M., Wade, C.M., 2007. Global molecular phylogeography reveals persistent Arctic circumpolar isolation in a marine planktonic protist. Proc. Natl. Acad. Sci. USA 104, 5002–5007.	MC112	DS	DOC	Pelagia, 64PE304	*	Mozambique Channel	South Indian Ocean	-8.95083	39.6652	2009-03-12	0-500 m	*	Globigerinoides	ruber	I	a	NA	ASSIGNED LVL-2	Globigerinoides	ruber albus	I	a	NA	Partial	Complete	Complete	Complete	Complete	Complete	Complete	Partial	NA	NA	NA
MN383585	*	Darling, K.F., Kucera, M., Wade, C.M., 2007. Global molecular phylogeography reveals persistent Arctic circumpolar isolation in a marine planktonic protist. Proc. Natl. Acad. Sci. USA 104, 5002–5007.	MC80	DS	DOC	Pelagia, 64PE304	*	Mozambique Channel	South Indian Ocean	-8.95083	39.6652	2009-03-12	0-500 m	*	Globigerinoides	ruber	I	b	1	ASSIGNED LVL-3	Globigerinoides	ruber albus	I	b	1	Partial	Complete	Complete	Complete	Complete	Complete	Partial	NA	NA	NA	NA
MN383586	*	Darling, K.F., Kucera, M., Wade, C.M., 2007. Global molecular phylogeography reveals persistent Arctic circumpolar isolation in a marine planktonic protist. Proc. Natl. Acad. Sci. USA 104, 5002–5007.	MC85	DS	DOC	Pelagia, 64PE304	*	Mozambique Channel	South Indian Ocean	-8.95083	39.6652	2009-03-12	0-500 m	*	Globigerinoides	ruber	I	b	2	ASSIGNED LVL-2	Globigerinoides	ruber albus	I	c	NA	NA	NA	Partial	Complete	Complete	Partial	NA	NA	NA	NA	NA
MN383587	*	Darling, K.F., Kucera, M., Wade, C.M., 2007. Global molecular phylogeography reveals persistent Arctic circumpolar isolation in a marine planktonic protist. Proc. Natl. Acad. Sci. USA 104, 5002–5007.	MC93	DS	DOC	Pelagia, 64PE304	*	Mozambique Channel	South Indian Ocean	-8.95083	39.6652	2009-03-12	0-500 m	*	Globigerinoides	ruber	I	b	2	ASSIGNED LVL-2	Globigerinoides	ruber albus	I	c	NA	NA	NA	Partial	Complete	Complete	Complete	Partial	NA	NA	NA	NA
MN383588	*	Weiner, A.K.M., Morard, R., Weinkauf, M.F., Darling, K.F., André, A., Quillévéré, F., Ujiie, Y., Douady, C.J., de Vargas, C., Kucera, M., 2016. Methodology for single-cell genetic analysis of planktonic foraminifera for studies of protist diversity and evolution. Fontiers Mar. Sci. 3, 1–15. doi:10.3389/fmars.2016.00255	C1049	DS	GITC*	Meteor, M113-2	GeoB19622-2	Atlantic Ocean	North Atlantic Ocean	23.167	-64.753	2015-02-06	100-200 m	Globigerinoides elongatus	Globigerinoides	elongatus	NA	NA	NA	ASSIGNED LVL-3	Globigerinoides	elongatus	I	a	3	Partial	Complete	Complete	Complete	Complete	Complete	Complete	Complete	Complete	Complete	Partial
MN383589	*	Darling, K.F., Kucera, M., Wade, C.M., 2007. Global molecular phylogeography reveals persistent Arctic circumpolar isolation in a marine planktonic protist. Proc. Natl. Acad. Sci. USA 104, 5002–5007.	SB07	DS	DOC	Near Shore collection	*	Pacific	North Pacific Ocean	34.2667	-119.933	1999-01-01	10-50 m	*	Globigerinoides	elongatus	I	a	NA	ASSIGNED LVL-2	Globigerinoides	elongatus	I	a	NA	Partial	Complete	Complete	Complete	Complete	Complete	Partial	NA	NA	NA	NA
MN383590	*	Darling, K.F., Kucera, M., Wade, C.M., 2007. Global molecular phylogeography reveals persistent Arctic circumpolar isolation in a marine planktonic protist. Proc. Natl. Acad. Sci. USA 104, 5002–5007.	GL60	DS	DOC	Pelagia, 64PE304	*	Indian Ocean	South Indian Ocean	-8.96292	39.7298	2009-03-02	200 m	*	Globigerinoides	ruber	I	a	NA	ASSIGNED LVL-2	Globigerinoides	ruber albus	I	a	NA	NA	Partial	Complete	Complete	Complete	Complete	Partial	NA	NA	NA	NA
MN383591	*	Darling, K.F., Kucera, M., Wade, C.M., 2007. Global molecular phylogeography reveals persistent Arctic circumpolar isolation in a marine planktonic protist. Proc. Natl. Acad. Sci. USA 104, 5002–5007.	GL68	DS	DOC	Pelagia, 64PE303 - GLOW	*	Indian Ocean	South Indian Ocean	-9.80012	39.9565	2009-03-05	200 m	*	Globigerinoides	ruber	I	a	NA	ASSIGNED LVL-2	Globigerinoides	ruber albus	I	a	NA	NA	Partial	Complete	Complete	Complete	Complete	Complete	Partial	NA	NA	NA
MN383592	*	Darling, K.F., Kucera, M., Wade, C.M., 2007. Global molecular phylogeography reveals persistent Arctic circumpolar isolation in a marine planktonic protist. Proc. Natl. Acad. Sci. USA 104, 5002–5007.	OMU197	DS	DOC	Meteor, M74-1b	*	Oman Margin	North Indian Ocean	21.1833	63.55	2007-10-01	20-40 m	*	Globigerinoides	ruber	I	b	2	ASSIGNED LVL-3	Globigerinoides	ruber albus	I	c	1	Partial	Complete	Complete	Complete	Complete	Complete	Partial	NA	NA	NA	NA
MN383593	*	Darling, K.F., Kucera, M., Wade, C.M., 2007. Global molecular phylogeography reveals persistent Arctic circumpolar isolation in a marine planktonic protist. Proc. Natl. Acad. Sci. USA 104, 5002–5007.	OMU198	DS	DOC	Meteor, M74-1b	*	Oman Margin	North Indian Ocean	21.1833	63.55	2007-10-01	20-40 m	*	Globigerinoides	ruber	I	b	2	ASSIGNED LVL-3	Globigerinoides	ruber albus	I	c	1	NA	Partial	Complete	Complete	Complete	Complete	Partial	NA	NA	NA	NA
MN383594	*	Darling, K.F., Kucera, M., Wade, C.M., 2007. Global molecular phylogeography reveals persistent Arctic circumpolar isolation in a marine planktonic protist. Proc. Natl. Acad. Sci. USA 104, 5002–5007.	OMU199	DS	DOC	Meteor, M74-1b	*	Oman Margin	North Indian Ocean	21.1833	63.55	2007-10-01	20-40 m	*	Globigerinoides	ruber	I	b	2	ASSIGNED LVL-3	Globigerinoides	ruber albus	I	c	1	Partial	Complete	Complete	Complete	Complete	Complete	Partial	NA	NA	NA	NA
MN383595	*	Darling, K.F., Kucera, M., Wade, C.M., 2007. Global molecular phylogeography reveals persistent Arctic circumpolar isolation in a marine planktonic protist. Proc. Natl. Acad. Sci. USA 104, 5002–5007.	OMU200	DS	DOC	Meteor, M74-1b	*	Oman Margin	North Indian Ocean	21.1833	63.55	2007-10-01	20-40 m	*	Globigerinoides	ruber	I	b	2	ASSIGNED LVL-3	Globigerinoides	ruber albus	I	c	1	Partial	Complete	Complete	Complete	Complete	Complete	Partial	NA	NA	NA	NA
MN383596	*	Darling, K.F., Kucera, M., Wade, C.M., 2007. Global molecular phylogeography reveals persistent Arctic circumpolar isolation in a marine planktonic protist. Proc. Natl. Acad. Sci. USA 104, 5002–5007.	OMU201	DS	DOC	Meteor, M74-1b	*	Oman Margin	North Indian Ocean	21.1833	63.55	2007-10-01	20-40 m	*	Globigerinoides	ruber	I	b	2	ASSIGNED LVL-3	Globigerinoides	ruber albus	I	c	1	Partial	Complete	Complete	Complete	Complete	Complete	Partial	NA	NA	NA	NA
MN383597	*	Darling, K.F., Kucera, M., Wade, C.M., 2007. Global molecular phylogeography reveals persistent Arctic circumpolar isolation in a marine planktonic protist. Proc. Natl. Acad. Sci. USA 104, 5002–5007.	OMU203	DS	DOC	Meteor, M74-1b	*	Oman Margin	North Indian Ocean	21.1833	63.55	2007-10-01	20-40 m	*	Globigerinoides	ruber	I	b	2	ASSIGNED LVL-3	Globigerinoides	ruber albus	I	c	1	Partial	Complete	Complete	Complete	Complete	Complete	Partial	NA	NA	NA	NA
MN383598	*	Darling, K.F., Kucera, M., Wade, C.M., 2007. Global molecular phylogeography reveals persistent Arctic circumpolar isolation in a marine planktonic protist. Proc. Natl. Acad. Sci. USA 104, 5002–5007.	OM66	1	DOC	Meteor, M74-1b	*	Oman Margin	North Indian Ocean	20.7287	59.3982	2007-09-21	20-40 m	*	Globigerinoides	elongatus	I	a	NA	ASSIGNED LVL-2	Globigerinoides	elongatus	I	a	NA	Partial	Complete	Complete	Complete	Complete	Complete	Partial	NA	NA	NA	NA
MN383599	*	Darling, K.F., Kucera, M., Wade, C.M., 2007. Global molecular phylogeography reveals persistent Arctic circumpolar isolation in a marine planktonic protist. Proc. Natl. Acad. Sci. USA 104, 5002–5007.	OM66	3	DOC	Meteor, M74-1b	*	Oman Margin	North Indian Ocean	20.7287	59.3982	2007-09-21	20-40 m	*	Globigerinoides	elongatus	I	a	NA	ASSIGNED LVL-2	Globigerinoides	elongatus	I	a	NA	Partial	Complete	Complete	Complete	Complete	Complete	Partial	NA	NA	NA	NA
MN383600	*	Darling, K.F., Kucera, M., Wade, C.M., 2007. Global molecular phylogeography reveals persistent Arctic circumpolar isolation in a marine planktonic protist. Proc. Natl. Acad. Sci. USA 104, 5002–5007.	OM66	DS	DOC	Meteor, M74-1b	*	Oman Margin	North Indian Ocean	20.7287	59.3982	2007-09-21	20-40 m	*	Globigerinoides	elongatus	I	a	NA	ASSIGNED LVL-2	Globigerinoides	elongatus	I	a	NA	Partial	Complete	Complete	Complete	Complete	Complete	Partial	NA	NA	NA	NA
MN383601	*	Darling, K.F., Kucera, M., Wade, C.M., 2007. Global molecular phylogeography reveals persistent Arctic circumpolar isolation in a marine planktonic protist. Proc. Natl. Acad. Sci. USA 104, 5002–5007.	OMU184	DS	DOC	Meteor, M74-1b	*	Oman Margin	North Indian Ocean	19.8833	65.8833	2007-09-29	20-40 m	*	Globigerinoides	ruber	I	b	2	ASSIGNED LVL-3	Globigerinoides	ruber albus	I	c	1	Partial	Complete	Complete	Complete	Complete	Complete	Partial	NA	NA	NA	NA
MN383602	*	Darling, K.F., Kucera, M., Wade, C.M., 2007. Global molecular phylogeography reveals persistent Arctic circumpolar isolation in a marine planktonic protist. Proc. Natl. Acad. Sci. USA 104, 5002–5007.	OMU185	DS	DOC	Meteor, M74-1b	*	Oman Margin	North Indian Ocean	19.8833	65.8833	2007-09-29	20-40 m	*	Globigerinoides	ruber	I	b	2	ASSIGNED LVL-3	Globigerinoides	ruber albus	I	c	1	Partial	Complete	Complete	Complete	Complete	Complete	Partial	NA	NA	NA	NA
MN383603	*	Darling, K.F., Kucera, M., Wade, C.M., 2007. Global molecular phylogeography reveals persistent Arctic circumpolar isolation in a marine planktonic protist. Proc. Natl. Acad. Sci. USA 104, 5002–5007.	OMU186	DS	DOC	Meteor, M74-1b	*	Oman Margin	North Indian Ocean	19.8833	65.8833	2007-09-29	20-40 m	*	Globigerinoides	ruber	I	b	2	ASSIGNED LVL-3	Globigerinoides	ruber albus	I	c	1	Partial	Complete	Complete	Complete	Complete	Complete	Partial	NA	NA	NA	NA
MN383604	*	Darling, K.F., Kucera, M., Wade, C.M., 2007. Global molecular phylogeography reveals persistent Arctic circumpolar isolation in a marine planktonic protist. Proc. Natl. Acad. Sci. USA 104, 5002–5007.	OMU191	DS	DOC	Meteor, M74-1b	*	Oman Margin	North Indian Ocean	20.5657	64.668	2007-09-30	20-40 m	*	Globigerinoides	ruber	I	b	2	ASSIGNED LVL-3	Globigerinoides	ruber albus	I	c	1	Partial	Complete	Complete	Complete	Complete	Complete	Partial	NA	NA	NA	NA
MN383605	*	Darling, K.F., Kucera, M., Wade, C.M., 2007. Global molecular phylogeography reveals persistent Arctic circumpolar isolation in a marine planktonic protist. Proc. Natl. Acad. Sci. USA 104, 5002–5007.	OMU192	DS	DOC	Meteor, M74-1b	*	Oman Margin	North Indian Ocean	20.5657	64.668	2007-09-30	20-40 m	*	Globigerinoides	ruber	I	b	2	ASSIGNED LVL-3	Globigerinoides	ruber albus	I	c	1	Partial	Complete	Complete	Complete	Complete	Complete	Partial	NA	NA	NA	NA
MN383606	*	Darling, K.F., Kucera, M., Wade, C.M., 2007. Global molecular phylogeography reveals persistent Arctic circumpolar isolation in a marine planktonic protist. Proc. Natl. Acad. Sci. USA 104, 5002–5007.	OMU193	DS	DOC	Meteor, M74-1b	*	Oman Margin	North Indian Ocean	20.5657	64.668	2007-09-30	20-40 m	*	Globigerinoides	ruber	I	b	2	ASSIGNED LVL-3	Globigerinoides	ruber albus	I	c	1	Partial	Complete	Complete	Complete	Complete	Complete	Partial	NA	NA	NA	NA
MN383607	*	Darling, K.F., Kucera, M., Wade, C.M., 2007. Global molecular phylogeography reveals persistent Arctic circumpolar isolation in a marine planktonic protist. Proc. Natl. Acad. Sci. USA 104, 5002–5007.	OMU194	DS	DOC	Meteor, M74-1b	*	Oman Margin	North Indian Ocean	20.5657	64.668	2007-09-30	20-40 m	*	Globigerinoides	ruber	I	b	2	ASSIGNED LVL-3	Globigerinoides	ruber albus	I	c	1	Partial	Complete	Complete	Complete	Complete	Complete	Partial	NA	NA	NA	NA
MN383608	*	Darling, K.F., Kucera, M., Wade, C.M., 2007. Global molecular phylogeography reveals persistent Arctic circumpolar isolation in a marine planktonic protist. Proc. Natl. Acad. Sci. USA 104, 5002–5007.	AL02	DS	DOC	Near Shore Collection	*	Pacific - Coral Sea	South Pacific Ocean	-14.6167	145.65	28.06.2004	3-4 m	*	Globigerinoides	ruber	I	a	2	BASETYPE	Globigerinoides	ruber albus	I	a	1	Partial	Complete	Complete	Complete	Complete	Complete	Complete	Complete	Complete	Complete	Partial
MN383609	*	Darling, K.F., Kucera, M., Wade, C.M., 2007. Global molecular phylogeography reveals persistent Arctic circumpolar isolation in a marine planktonic protist. Proc. Natl. Acad. Sci. USA 104, 5002–5007.	MC478	DS	DOC	Pelagia, 64PE304	*	Mozambique Channel	South Indian Ocean	-25.2083	35.4657	2009-03-31	4 m	*	Globigerinoides	ruber	I	b	2	ASSIGNED LVL-3	Globigerinoides	ruber albus	I	c	1	Partial	Complete	Complete	Complete	Complete	Complete	Complete	Partial	NA	NA	NA
MN383610	*	Darling, K.F., Kucera, M., Wade, C.M., 2007. Global molecular phylogeography reveals persistent Arctic circumpolar isolation in a marine planktonic protist. Proc. Natl. Acad. Sci. USA 104, 5002–5007.	MC493	DS	DOC	Pelagia, 64PE304	*	Mozambique Channel	South Indian Ocean	-25.2083	35.4657	2009-03-31	4 m	*	Globigerinoides	ruber	I	b	1	ASSIGNED LVL-3	Globigerinoides	ruber albus	I	b	1	Partial	Complete	Complete	Complete	Complete	Complete	Complete	Complete	Partial	NA	NA
MN383611	*	Darling, K.F., Kucera, M., Wade, C.M., 2007. Global molecular phylogeography reveals persistent Arctic circumpolar isolation in a marine planktonic protist. Proc. Natl. Acad. Sci. USA 104, 5002–5007.	MC493b	DS	DOC	Pelagia, 64PE304	*	Mozambique Channel	South Indian Ocean	-25.2083	35.4657	2009-03-31	4 m	*	Globigerinoides	ruber	I	b	1	ASSIGNED LVL-3	Globigerinoides	ruber albus	I	b	1	Partial	Complete	Complete	Complete	Complete	Complete	Complete	Complete	Partial	NA	NA
MN383612	*	Darling, K.F., Kucera, M., Wade, C.M., 2007. Global molecular phylogeography reveals persistent Arctic circumpolar isolation in a marine planktonic protist. Proc. Natl. Acad. Sci. USA 104, 5002–5007.	MC494	DS	DOC	Pelagia, 64PE304	*	Mozambique Channel	South Indian Ocean	-25.2083	35.4657	2009-03-31	4 m	*	Globigerinoides	ruber	I	b	2	ASSIGNED LVL-3	Globigerinoides	ruber albus	I	c	1	Partial	Complete	Complete	Complete	Complete	Complete	Complete	Complete	Partial	NA	NA
MN383613	*	Darling, K.F., Kucera, M., Wade, C.M., 2007. Global molecular phylogeography reveals persistent Arctic circumpolar isolation in a marine planktonic protist. Proc. Natl. Acad. Sci. USA 104, 5002–5007.	MC499	DS	DOC	Pelagia, 64PE304	*	Mozambique Channel	South Indian Ocean	-25.2083	35.4657	2009-03-31	4 m	*	Globigerinoides	ruber	I	b	2	ASSIGNED LVL-3	Globigerinoides	ruber albus	I	c	1	Partial	Complete	Complete	Complete	Complete	Complete	Complete	Complete	Partial	NA	NA
MN383614	*	Darling, K.F., Kucera, M., Wade, C.M., 2007. Global molecular phylogeography reveals persistent Arctic circumpolar isolation in a marine planktonic protist. Proc. Natl. Acad. Sci. USA 104, 5002–5007.	MC502	DS	DOC	Pelagia, 64PE304	*	Mozambique Channel	South Indian Ocean	-25.2083	35.4657	2009-03-31	4 m	*	Globigerinoides	ruber	I	b	3	ASSIGNED LVL-3	Globigerinoides	ruber albus	I	b	2	Partial	Complete	Complete	Complete	Complete	Complete	Complete	Partial	NA	NA	NA
MN383615	*	Darling, K.F., Kucera, M., Wade, C.M., 2007. Global molecular phylogeography reveals persistent Arctic circumpolar isolation in a marine planktonic protist. Proc. Natl. Acad. Sci. USA 104, 5002–5007.	TM48	DS	DOC	Meteor, M75-2	*	Indian Ocean	South Indian Ocean	-5.5184	39.4064	2008-02-10	5 m	*	Globigerinoides	ruber	I	b	3	ASSIGNED LVL-3	Globigerinoides	ruber albus	I	b	2	NA	Partial	Complete	Complete	Complete	Partial	NA	NA	NA	NA	NA
MN383616	*	Darling, K.F., Kucera, M., Wade, C.M., 2007. Global molecular phylogeography reveals persistent Arctic circumpolar isolation in a marine planktonic protist. Proc. Natl. Acad. Sci. USA 104, 5002–5007.	TM54	DS	DOC	Meteor, M75-2	*	Indian Ocean	South Indian Ocean	-5.41107	39.1747	2008-02-11	5 m	*	Globigerinoides	ruber	I	a	NA	ASSIGNED LVL-2	Globigerinoides	ruber albus	I	b	NA	NA	Partial	Complete	Complete	Complete	Complete	Partial	NA	NA	NA	NA
MN383617	*	Darling, K.F., Kucera, M., Wade, C.M., 2007. Global molecular phylogeography reveals persistent Arctic circumpolar isolation in a marine planktonic protist. Proc. Natl. Acad. Sci. USA 104, 5002–5007.	CR141	DS	DOC	Discovery, D286	*	Indian Ocean	South Indian Ocean	-37.1832	30.2993	2006-01-11	5 m	*	Globigerinoides	elongatus	I	a	2	ASSIGNED LVL-3	Globigerinoides	elongatus	I	a	3	Partial	Complete	Complete	Complete	Complete	Complete	Partial	NA	NA	NA	NA
MN383618	*	Darling, K.F., Kucera, M., Wade, C.M., 2007. Global molecular phylogeography reveals persistent Arctic circumpolar isolation in a marine planktonic protist. Proc. Natl. Acad. Sci. USA 104, 5002–5007.	CR131	DS	DOC	Discovery, D286	*	Indian Ocean	South Indian Ocean	-37.1832	30.2993	2006-01-11	5 m	*	Globigerinoides	ruber	I	a	NA	ASSIGNED LVL-2	Globigerinoides	ruber albus	I	a	NA	Partial	Complete	Complete	Complete	Complete	Complete	Partial	NA	NA	NA	NA
MN383619	*	Darling, K.F., Kucera, M., Wade, C.M., 2007. Global molecular phylogeography reveals persistent Arctic circumpolar isolation in a marine planktonic protist. Proc. Natl. Acad. Sci. USA 104, 5002–5007.	LP04	DS	DOC	Meteor, M38-2	*	Canary Islands	North Atlantic Ocean	28.5333	-15.4167	1997-04-12	5 m	*	Globigerinoides	elongatus	I	a	2	BASETYPE	Globigerinoides	elongatus	I	a	3	Partial	Complete	Complete	Complete	Complete	Complete	Complete	Complete	Complete	Complete	Partial
MN383620	*	Darling, K.F., Kucera, M., Wade, C.M., 2007. Global molecular phylogeography reveals persistent Arctic circumpolar isolation in a marine planktonic protist. Proc. Natl. Acad. Sci. USA 104, 5002–5007.	LP03	DS	DOC	Meteor, M38-2	*	Canary Islands	North Atlantic Ocean	28.5333	-15.4167	1997-04-12	5 m	*	Globigerinoides	ruber-pink	I	a	1	ASSIGNED LVL-3	Globigerinoides	ruber ruber	I	a	1	Partial	Complete	Complete	Complete	Complete	Complete	Partial	NA	NA	NA	NA
MN383621	*	Darling, K.F., Kucera, M., Wade, C.M., 2007. Global molecular phylogeography reveals persistent Arctic circumpolar isolation in a marine planktonic protist. Proc. Natl. Acad. Sci. USA 104, 5002–5007.	TM86	DS	DOC	Meteor, M75-2	*	Indian Ocean	South Indian Ocean	-5.56143	41.2615	2008-02-12	5 m	*	Globigerinoides	ruber	I	a	NA	ASSIGNED LVL-2	Globigerinoides	ruber albus	I	b	NA	NA	Partial	Complete	Complete	Complete	Partial	NA	NA	NA	NA	NA
MN383622	*	Darling, K.F., Kucera, M., Wade, C.M., 2007. Global molecular phylogeography reveals persistent Arctic circumpolar isolation in a marine planktonic protist. Proc. Natl. Acad. Sci. USA 104, 5002–5007.	LPH	DS	DOC	Meteor, M38-2	*	Canary Islands	North Atlantic Ocean	29.1667	-15.5	1997-04-13	5 m	*	Globigerinoides	elongatus	I	a	2	BASETYPE	Globigerinoides	elongatus	I	a	3	Partial	Complete	Complete	Complete	Complete	Complete	Complete	Complete	Complete	Complete	Partial
MN383623	*	Darling, K.F., Kucera, M., Wade, C.M., 2007. Global molecular phylogeography reveals persistent Arctic circumpolar isolation in a marine planktonic protist. Proc. Natl. Acad. Sci. USA 104, 5002–5007.	LPI	DS	DOC	Meteor, M38-2	*	Canary Islands	North Atlantic Ocean	29.1667	-15.5	1997-04-13	5 m	*	Globigerinoides	elongatus	I	a	2	ASSIGNED LVL-3	Globigerinoides	elongatus	I	a	3	Partial	Complete	Complete	Complete	Complete	Partial	NA	NA	NA	NA	NA
MN383624	*	Darling, K.F., Kucera, M., Wade, C.M., 2007. Global molecular phylogeography reveals persistent Arctic circumpolar isolation in a marine planktonic protist. Proc. Natl. Acad. Sci. USA 104, 5002–5007.	LPL	DS	DOC	Meteor, M38-2	*	Canary Islands	North Atlantic Ocean	29.1667	-15.5	1997-04-13	5 m	*	Globigerinoides	ruber	I	a	1	BASETYPE	Globigerinoides	ruber albus	I	a	2	Partial	Complete	Complete	Complete	Complete	Complete	Complete	Complete	Complete	Complete	Partial
MN383625	*	Darling, K.F., Kucera, M., Wade, C.M., 2007. Global molecular phylogeography reveals persistent Arctic circumpolar isolation in a marine planktonic protist. Proc. Natl. Acad. Sci. USA 104, 5002–5007.	LP21	DS	DOC	Meteor, M38-2	*	Canary Islands	North Atlantic Ocean	29.1667	-15.5	1997-04-13	5 m	*	Globigerinoides	ruber-pink	I	a	1	ASSIGNED LVL-3	Globigerinoides	ruber ruber	I	a	1	Partial	Complete	Complete	Complete	Complete	Complete	Complete	Complete	Complete	Partial	NA
MN383626	*	Darling, K.F., Kucera, M., Wade, C.M., 2007. Global molecular phylogeography reveals persistent Arctic circumpolar isolation in a marine planktonic protist. Proc. Natl. Acad. Sci. USA 104, 5002–5007.	LPG	DS	DOC	Meteor, M38-2	*	Canary Islands	North Atlantic Ocean	29.1667	-15.5	1997-04-13	5 m	*	Globigerinoides	ruber-pink	I	a	1	ASSIGNED LVL-3	Globigerinoides	ruber ruber	I	a	1	Partial	Complete	Complete	Complete	Complete	Complete	Complete	Partial	NA	NA	NA
MN383627	*	Weiner, A.K.M., Morard, R., Weinkauf, M.F., Darling, K.F., André, A., Quillévéré, F., Ujiie, Y., Douady, C.J., de Vargas, C., Kucera, M., 2016. Methodology for single-cell genetic analysis of planktonic foraminifera for studies of protist diversity and evolution. Fontiers Mar. Sci. 3, 1–15. doi:10.3389/fmars.2016.00255	TM128	DS	DOC	Meteor, M75-2	*	Indian Ocean	South Indian Ocean	-8.58307	40.6105	2008-02-22	5 m	*	Globigerinoides	ruber	I	a	NA	ASSIGNED LVL-2	Globigerinoides	ruber albus	I	a	NA	Partial	Complete	Complete	Complete	Complete	Partial	NA	NA	NA	NA	NA
MN383628	*	Darling, K.F., Kucera, M., Wade, C.M., 2007. Global molecular phylogeography reveals persistent Arctic circumpolar isolation in a marine planktonic protist. Proc. Natl. Acad. Sci. USA 104, 5002–5007.	CR02	DS	DOC	Discovery, D286	*	Indian Ocean	South Indian Ocean	-32.4793	34.2365	2005-12-04	5 m	*	Globigerinoides	elongatus	I	a	2	ASSIGNED LVL-3	Globigerinoides	elongatus	I	a	3	NA	NA	Partial	Complete	Complete	Complete	Partial	NA	NA	NA	NA
MN383629	*	Darling, K.F., Kucera, M., Wade, C.M., 2007. Global molecular phylogeography reveals persistent Arctic circumpolar isolation in a marine planktonic protist. Proc. Natl. Acad. Sci. USA 104, 5002–5007.	LPT06	DS	DOC	Meteor, M37-2a	*	Canary Islands	North Atlantic Ocean	29.15	-15.6667	1997-01-04	5 m	*	Globigerinoides	elongatus	I	a	2	BASETYPE	Globigerinoides	elongatus	I	a	3	Partial	Complete	Complete	Complete	Complete	Complete	Complete	Complete	Complete	Complete	Partial
MN383630	*	Darling, K.F., Kucera, M., Wade, C.M., 2007. Global molecular phylogeography reveals persistent Arctic circumpolar isolation in a marine planktonic protist. Proc. Natl. Acad. Sci. USA 104, 5002–5007.	LPT05	DS	DOC	Meteor, M37-2a	*	Canary Islands	North Atlantic Ocean	29.15	-15.6667	1997-01-04	5 m	*	Globigerinoides	ruber-pink	I	a	1	ASSIGNED LVL-3	Globigerinoides	ruber ruber	I	a	1	Partial	Complete	Complete	Complete	Complete	Complete	Partial	NA	NA	NA	NA
MN383631	*	Darling, K.F., Kucera, M., Wade, C.M., 2007. Global molecular phylogeography reveals persistent Arctic circumpolar isolation in a marine planktonic protist. Proc. Natl. Acad. Sci. USA 104, 5002–5007.	CR12	DS	DOC	Discovery, D286	*	Indian Ocean	South Indian Ocean	-35.3939	37.8937	2005-12-05	5 m	*	Globigerinoides	elongatus	I	a	2	ASSIGNED LVL-3	Globigerinoides	elongatus	I	a	3	Partial	Complete	Complete	Complete	Complete	Complete	Partial	NA	NA	NA	NA
MN383632	*	Darling, K.F., Kucera, M., Wade, C.M., 2007. Global molecular phylogeography reveals persistent Arctic circumpolar isolation in a marine planktonic protist. Proc. Natl. Acad. Sci. USA 104, 5002–5007.	CR14	DS	DOC	Discovery, D286	*	Indian Ocean	South Indian Ocean	-35.3939	37.8937	2005-12-05	5 m	*	Globigerinoides	elongatus	I	a	2	ASSIGNED LVL-3	Globigerinoides	elongatus	I	a	3	Partial	Complete	Complete	Complete	Complete	Complete	Partial	NA	NA	NA	NA
MN383633	*	Darling, K.F., Kucera, M., Wade, C.M., 2007. Global molecular phylogeography reveals persistent Arctic circumpolar isolation in a marine planktonic protist. Proc. Natl. Acad. Sci. USA 104, 5002–5007.	CR04	DS	DOC	Discovery, D286	*	Indian Ocean	South Indian Ocean	-32.4793	34.2365	2005-12-05	5 m	*	Globigerinoides	ruber	I	a	NA	ASSIGNED LVL-2	Globigerinoides	ruber albus	I	a	NA	Partial	Complete	Complete	Complete	Complete	Complete	Partial	NA	NA	NA	NA
MN383634	*	Darling, K.F., Kucera, M., Wade, C.M., 2007. Global molecular phylogeography reveals persistent Arctic circumpolar isolation in a marine planktonic protist. Proc. Natl. Acad. Sci. USA 104, 5002–5007.	CR53	DS	DOC	Discovery, D286	*	Indian Ocean	South Indian Ocean	-38.5172	41.7979	2005-12-06	5 m	*	Globigerinoides	elongatus	I	a	2	ASSIGNED LVL-3	Globigerinoides	elongatus	I	a	3	Partial	Complete	Complete	Complete	Complete	Complete	Partial	NA	NA	NA	NA
MN383635	*	Darling, K.F., Kucera, M., Wade, C.M., 2007. Global molecular phylogeography reveals persistent Arctic circumpolar isolation in a marine planktonic protist. Proc. Natl. Acad. Sci. USA 104, 5002–5007.	CR54	DS	DOC	Discovery, D286	*	Indian Ocean	South Indian Ocean	-38.5172	41.7979	2005-12-06	5 m	*	Globigerinoides	elongatus	I	a	3	ASSIGNED LVL-3	Globigerinoides	elongatus	I	a	1	Partial	Complete	Complete	Complete	Complete	Complete	Partial	NA	NA	NA	NA
MN383636	*	Darling, K.F., Kucera, M., Wade, C.M., 2007. Global molecular phylogeography reveals persistent Arctic circumpolar isolation in a marine planktonic protist. Proc. Natl. Acad. Sci. USA 104, 5002–5007.	CR55	DS	DOC	Discovery, D286	*	Indian Ocean	South Indian Ocean	-38.5172	41.7979	2005-12-06	5 m	*	Globigerinoides	elongatus	I	a	2	ASSIGNED LVL-3	Globigerinoides	elongatus	I	a	3	Partial	Complete	Complete	Complete	Complete	Complete	Partial	NA	NA	NA	NA
MN383637	*	Darling, K.F., Kucera, M., Wade, C.M., 2007. Global molecular phylogeography reveals persistent Arctic circumpolar isolation in a marine planktonic protist. Proc. Natl. Acad. Sci. USA 104, 5002–5007.	CR57	DS	DOC	Discovery, D286	*	Indian Ocean	South Indian Ocean	-38.5172	41.7979	2005-12-06	5 m	*	Globigerinoides	elongatus	I	a	2	ASSIGNED LVL-3	Globigerinoides	elongatus	I	a	3	Partial	Complete	Complete	Complete	Complete	Complete	Partial	NA	NA	NA	NA
MN383638	*	Darling, K.F., Kucera, M., Wade, C.M., 2007. Global molecular phylogeography reveals persistent Arctic circumpolar isolation in a marine planktonic protist. Proc. Natl. Acad. Sci. USA 104, 5002–5007.	CR61	DS	DOC	Discovery, D286	*	Indian Ocean	South Indian Ocean	-38.5172	41.7979	2005-12-06	5 m	*	Globigerinoides	elongatus	I	a	2	ASSIGNED LVL-3	Globigerinoides	elongatus	I	a	3	Partial	Complete	Complete	Complete	Complete	Complete	Partial	NA	NA	NA	NA
MN383639	*	Darling, K.F., Kucera, M., Wade, C.M., 2007. Global molecular phylogeography reveals persistent Arctic circumpolar isolation in a marine planktonic protist. Proc. Natl. Acad. Sci. USA 104, 5002–5007.	CR10	DS	DOC	Discovery, D286	*	Indian Ocean	South Indian Ocean	-32.4793	34.2365	2005-12-06	5 m	*	Globigerinoides	ruber	I	b	2	ASSIGNED LVL-3	Globigerinoides	ruber albus	I	c	1	Partial	Complete	Complete	Complete	Complete	Complete	Partial	NA	NA	NA	NA
MN383640	*	Darling, K.F., Kucera, M., Wade, C.M., 2007. Global molecular phylogeography reveals persistent Arctic circumpolar isolation in a marine planktonic protist. Proc. Natl. Acad. Sci. USA 104, 5002–5007.	CA03b	DS	DOC	Near Shore collection	*	Big Fisherman Cove, CA	North Pacific Ocean	33.4489	-118.488	1996-08-07	5 m	*	Globigerinoides	elongatus	I	a	1	BASETYPE	Globigerinoides	elongatus	I	a	2	Partial	Complete	Complete	Complete	Complete	Complete	Complete	Complete	Complete	Complete	Partial
MN383641	*	Darling, K.F., Kucera, M., Wade, C.M., 2007. Global molecular phylogeography reveals persistent Arctic circumpolar isolation in a marine planktonic protist. Proc. Natl. Acad. Sci. USA 104, 5002–5007.	CA09b	DS	DOC	Near Shore collection	*	Big Fisherman Cove, CA	North Pacific Ocean	33.4489	-118.488	1996-08-07	5 m	*	Globigerinoides	elongatus	I	a	NA	ASSIGNED LVL-2	Globigerinoides	elongatus	I	a	NA	Partial	Complete	Complete	Partial	NA	NA	NA	NA	NA	NA	NA
MN383642	*	Darling, K.F., Kucera, M., Wade, C.M., 2007. Global molecular phylogeography reveals persistent Arctic circumpolar isolation in a marine planktonic protist. Proc. Natl. Acad. Sci. USA 104, 5002–5007.	MC121	DS	DOC	Pelagia, 64PE304	*	Mozambique Channel	South Indian Ocean	-8.95083	39.6652	2009-03-14	500 m	*	Globigerinoides	ruber	I	a	NA	ASSIGNED LVL-2	Globigerinoides	ruber albus	I	a	NA	Partial	Complete	Complete	Complete	Complete	Complete	Complete	Partial	NA	NA	NA
MN383643	*	Darling, K.F., Kucera, M., Wade, C.M., 2007. Global molecular phylogeography reveals persistent Arctic circumpolar isolation in a marine planktonic protist. Proc. Natl. Acad. Sci. USA 104, 5002–5007.	MC128	DS	DOC	Pelagia, 64PE304	*	Mozambique Channel	South Indian Ocean	-8.95083	39.6652	2009-03-14	500 m	*	Globigerinoides	ruber	I	b	2	ASSIGNED LVL-3	Globigerinoides	ruber albus	I	c	1	NA	Partial	Complete	Complete	Complete	Complete	Complete	Partial	NA	NA	NA
MN383644	*	Darling, K.F., Kucera, M., Wade, C.M., 2007. Global molecular phylogeography reveals persistent Arctic circumpolar isolation in a marine planktonic protist. Proc. Natl. Acad. Sci. USA 104, 5002–5007.	MC132	DS	DOC	Pelagia, 64PE304	*	Mozambique Channel	South Indian Ocean	-8.95083	39.6652	2009-03-14	500 m	*	Globigerinoides	ruber	I	a	NA	ASSIGNED LVL-2	Globigerinoides	ruber albus	I	a	NA	NA	Partial	Complete	Complete	Complete	Complete	Complete	Partial	NA	NA	NA
MN383645	*	Darling, K.F., Kucera, M., Wade, C.M., 2007. Global molecular phylogeography reveals persistent Arctic circumpolar isolation in a marine planktonic protist. Proc. Natl. Acad. Sci. USA 104, 5002–5007.	MC149	DS	DOC	Pelagia, 64PE304	*	Mozambique Channel	South Indian Ocean	-9.82716	40.4907	2009-03-17	500 m	*	Globigerinoides	ruber	I	b	3	ASSIGNED LVL-3	Globigerinoides	ruber albus	I	b	2	Partial	Complete	Complete	Complete	Complete	Complete	Partial	NA	NA	NA	NA
MN383646	*	Darling, K.F., Kucera, M., Wade, C.M., 2007. Global molecular phylogeography reveals persistent Arctic circumpolar isolation in a marine planktonic protist. Proc. Natl. Acad. Sci. USA 104, 5002–5007.	MC150	DS	DOC	Pelagia, 64PE304	*	Mozambique Channel	South Indian Ocean	-9.82716	40.4907	2009-03-17	500 m	*	Globigerinoides	ruber	I	b	1	ASSIGNED LVL-3	Globigerinoides	ruber albus	I	b	1	Partial	Complete	Complete	Complete	Complete	Complete	Complete	Partial	NA	NA	NA
MN383647	*	Darling, K.F., Kucera, M., Wade, C.M., 2007. Global molecular phylogeography reveals persistent Arctic circumpolar isolation in a marine planktonic protist. Proc. Natl. Acad. Sci. USA 104, 5002–5007.	MC151	DS	DOC	Pelagia, 64PE304	*	Mozambique Channel	South Indian Ocean	-9.82716	40.4907	2009-03-17	500 m	*	Globigerinoides	ruber	I	a	NA	ASSIGNED LVL-2	Globigerinoides	ruber albus	I	a	NA	Partial	Complete	Complete	Complete	Complete	Complete	Complete	Complete	Partial	NA	NA
MN383648	*	Darling, K.F., Kucera, M., Wade, C.M., 2007. Global molecular phylogeography reveals persistent Arctic circumpolar isolation in a marine planktonic protist. Proc. Natl. Acad. Sci. USA 104, 5002–5007.	MC207	DS	DOC	Pelagia, 64PE304	*	Mozambique Channel	South Indian Ocean	-9.82716	40.4907	2009-03-17	500 m	*	Globigerinoides	ruber	I	a	NA	ASSIGNED LVL-2	Globigerinoides	ruber albus	I	a	NA	Partial	Complete	Complete	Complete	Complete	Complete	Partial	NA	NA	NA	NA
MN383649	*	Darling, K.F., Kucera, M., Wade, C.M., 2007. Global molecular phylogeography reveals persistent Arctic circumpolar isolation in a marine planktonic protist. Proc. Natl. Acad. Sci. USA 104, 5002–5007.	MC209	DS	DOC	Pelagia, 64PE304	*	Mozambique Channel	South Indian Ocean	-9.82716	40.4907	2009-03-17	500 m	*	Globigerinoides	ruber	I	b	2	ASSIGNED LVL-3	Globigerinoides	ruber albus	I	c	1	Partial	Complete	Complete	Complete	Complete	Complete	Partial	NA	NA	NA	NA
MN383650	*	Darling, K.F., Kucera, M., Wade, C.M., 2007. Global molecular phylogeography reveals persistent Arctic circumpolar isolation in a marine planktonic protist. Proc. Natl. Acad. Sci. USA 104, 5002–5007.	MC211	DS	DOC	Pelagia, 64PE304	*	Mozambique Channel	South Indian Ocean	-9.82716	40.4907	2009-03-17	500 m	*	Globigerinoides	ruber	I	a	NA	ASSIGNED LVL-2	Globigerinoides	ruber albus	I	a	NA	Partial	Complete	Complete	Complete	Complete	Complete	Partial	NA	NA	NA	NA
MN383651	*	Darling, K.F., Kucera, M., Wade, C.M., 2007. Global molecular phylogeography reveals persistent Arctic circumpolar isolation in a marine planktonic protist. Proc. Natl. Acad. Sci. USA 104, 5002–5007.	MC212	DS	DOC	Pelagia, 64PE304	*	Mozambique Channel	South Indian Ocean	-9.82716	40.4907	2009-03-17	500 m	*	Globigerinoides	ruber	I	b	3	ASSIGNED LVL-3	Globigerinoides	ruber albus	I	b	2	Partial	Complete	Complete	Complete	Complete	Complete	Partial	NA	NA	NA	NA
MN383652	*	Darling, K.F., Kucera, M., Wade, C.M., 2007. Global molecular phylogeography reveals persistent Arctic circumpolar isolation in a marine planktonic protist. Proc. Natl. Acad. Sci. USA 104, 5002–5007.	MC213	DS	DOC	Pelagia, 64PE304	*	Mozambique Channel	South Indian Ocean	-9.82716	40.4907	2009-03-17	500 m	*	Globigerinoides	ruber	I	a	NA	ASSIGNED LVL-2	Globigerinoides	ruber albus	I	a	NA	Partial	Complete	Complete	Complete	Complete	Complete	Partial	NA	NA	NA	NA
MN383653	*	Darling, K.F., Kucera, M., Wade, C.M., 2007. Global molecular phylogeography reveals persistent Arctic circumpolar isolation in a marine planktonic protist. Proc. Natl. Acad. Sci. USA 104, 5002–5007.	MC214	DS	DOC	Pelagia, 64PE304	*	Mozambique Channel	South Indian Ocean	-9.82716	40.4907	2009-03-17	500 m	*	Globigerinoides	ruber	I	a	NA	ASSIGNED LVL-2	Globigerinoides	ruber albus	I	a	NA	NA	Partial	Complete	Complete	Complete	Complete	Complete	Partial	NA	NA	NA
MN383654	*	Darling, K.F., Kucera, M., Wade, C.M., 2007. Global molecular phylogeography reveals persistent Arctic circumpolar isolation in a marine planktonic protist. Proc. Natl. Acad. Sci. USA 104, 5002–5007.	MC223	DS	DOC	Pelagia, 64PE304	*	Mozambique Channel	South Indian Ocean	-9.99817	41.4665	2009-03-18	500 m	*	Globigerinoides	ruber	I	a	NA	ASSIGNED LVL-2	Globigerinoides	ruber albus	I	a	NA	NA	Partial	Complete	Complete	Complete	Partial	NA	NA	NA	NA	NA
MN383655	*	Darling, K.F., Kucera, M., Wade, C.M., 2007. Global molecular phylogeography reveals persistent Arctic circumpolar isolation in a marine planktonic protist. Proc. Natl. Acad. Sci. USA 104, 5002–5007.	MC226	DS	DOC	Pelagia, 64PE304	*	Mozambique Channel	South Indian Ocean	-9.99817	41.4665	2009-03-18	500 m	*	Globigerinoides	ruber	I	b	2	ASSIGNED LVL-3	Globigerinoides	ruber albus	I	c	1	NA	Partial	Complete	Complete	Complete	Complete	Complete	Complete	Complete	Complete	Partial
MN383656	*	Darling, K.F., Kucera, M., Wade, C.M., 2007. Global molecular phylogeography reveals persistent Arctic circumpolar isolation in a marine planktonic protist. Proc. Natl. Acad. Sci. USA 104, 5002–5007.	MC236	DS	DOC	Pelagia, 64PE304	*	Mozambique Channel	South Indian Ocean	-9.99817	41.4665	2009-03-18	500 m	*	Globigerinoides	ruber	I	b	2	ASSIGNED LVL-3	Globigerinoides	ruber albus	I	c	1	Partial	Complete	Complete	Complete	Complete	Complete	Complete	Partial	NA	NA	NA
MN383657	*	Darling, K.F., Kucera, M., Wade, C.M., 2007. Global molecular phylogeography reveals persistent Arctic circumpolar isolation in a marine planktonic protist. Proc. Natl. Acad. Sci. USA 104, 5002–5007.	MC258	DS	DOC	Pelagia, 64PE304	*	Mozambique Channel	South Indian Ocean	-9.99817	41.4665	2009-03-18	500 m	*	Globigerinoides	ruber	I	b	3	ASSIGNED LVL-3	Globigerinoides	ruber albus	I	b	2	NA	NA	Partial	Complete	Complete	Complete	Partial	NA	NA	NA	NA
MN383658	*	Darling, K.F., Kucera, M., Wade, C.M., 2007. Global molecular phylogeography reveals persistent Arctic circumpolar isolation in a marine planktonic protist. Proc. Natl. Acad. Sci. USA 104, 5002–5007.	MC261	DS	DOC	Pelagia, 64PE304	*	Mozambique Channel	South Indian Ocean	-9.99817	41.4665	2009-03-18	500 m	*	Globigerinoides	ruber	I	b	2	ASSIGNED LVL-3	Globigerinoides	ruber albus	I	c	1	NA	Partial	Complete	Complete	Complete	Complete	Partial	NA	NA	NA	NA
MN383659	*	Darling, K.F., Kucera, M., Wade, C.M., 2007. Global molecular phylogeography reveals persistent Arctic circumpolar isolation in a marine planktonic protist. Proc. Natl. Acad. Sci. USA 104, 5002–5007.	MC302	DS	DOC	Pelagia, 64PE304	*	Mozambique Channel	South Indian Ocean	-14.4717	41.597	2009-03-21	500 m	*	Globigerinoides	ruber	I	b	2	ASSIGNED LVL-3	Globigerinoides	ruber albus	I	c	1	Partial	Complete	Complete	Complete	Complete	Complete	Partial	NA	NA	NA	NA
MN383660	*	Darling, K.F., Kucera, M., Wade, C.M., 2007. Global molecular phylogeography reveals persistent Arctic circumpolar isolation in a marine planktonic protist. Proc. Natl. Acad. Sci. USA 104, 5002–5007.	MC306	DS	DOC	Pelagia, 64PE304	*	Mozambique Channel	South Indian Ocean	-14.4717	41.597	2009-03-21	500 m	*	Globigerinoides	ruber	I	a	NA	ASSIGNED LVL-2	Globigerinoides	ruber albus	I	a	NA	Partial	Complete	Complete	Complete	Complete	Complete	Partial	NA	NA	NA	NA
MN383661	*	Darling, K.F., Kucera, M., Wade, C.M., 2007. Global molecular phylogeography reveals persistent Arctic circumpolar isolation in a marine planktonic protist. Proc. Natl. Acad. Sci. USA 104, 5002–5007.	MC309	DS	DOC	Pelagia, 64PE304	*	Mozambique Channel	South Indian Ocean	-14.4717	41.597	2009-03-21	500 m	*	Globigerinoides	ruber	I	b	2	ASSIGNED LVL-3	Globigerinoides	ruber albus	I	c	1	Partial	Complete	Complete	Complete	Complete	Complete	Complete	Partial	NA	NA	NA
MN383662	*	Darling, K.F., Kucera, M., Wade, C.M., 2007. Global molecular phylogeography reveals persistent Arctic circumpolar isolation in a marine planktonic protist. Proc. Natl. Acad. Sci. USA 104, 5002–5007.	MC310	DS	DOC	Pelagia, 64PE304	*	Mozambique Channel	South Indian Ocean	-14.4717	41.597	2009-03-21	500 m	*	Globigerinoides	ruber	I	b	2	ASSIGNED LVL-3	Globigerinoides	ruber albus	I	c	1	Partial	Complete	Complete	Complete	Complete	Complete	Partial	NA	NA	NA	NA
MN383663	*	Darling, K.F., Kucera, M., Wade, C.M., 2007. Global molecular phylogeography reveals persistent Arctic circumpolar isolation in a marine planktonic protist. Proc. Natl. Acad. Sci. USA 104, 5002–5007.	MC323	DS	DOC	Pelagia, 64PE304	*	Mozambique Channel	South Indian Ocean	-14.4717	41.597	2009-03-21	500 m	*	Globigerinoides	ruber	I	a	NA	ASSIGNED LVL-2	Globigerinoides	ruber albus	I	a	NA	Partial	Complete	Complete	Complete	Complete	Complete	Complete	Complete	Partial	NA	NA
MN383664	*	Darling, K.F., Kucera, M., Wade, C.M., 2007. Global molecular phylogeography reveals persistent Arctic circumpolar isolation in a marine planktonic protist. Proc. Natl. Acad. Sci. USA 104, 5002–5007.	MC324	DS	DOC	Pelagia, 64PE304	*	Mozambique Channel	South Indian Ocean	-14.4717	41.597	2009-03-21	500 m	*	Globigerinoides	ruber	I	a	NA	ASSIGNED LVL-2	Globigerinoides	ruber albus	I	a	NA	Partial	Complete	Complete	Complete	Complete	Complete	Complete	Partial	NA	NA	NA
MN383665	*	Darling, K.F., Kucera, M., Wade, C.M., 2007. Global molecular phylogeography reveals persistent Arctic circumpolar isolation in a marine planktonic protist. Proc. Natl. Acad. Sci. USA 104, 5002–5007.	MC331	DS	DOC	Pelagia, 64PE304	*	Mozambique Channel	South Indian Ocean	-14.4717	41.597	2009-03-21	500 m	*	Globigerinoides	ruber	I	b	2	ASSIGNED LVL-3	Globigerinoides	ruber albus	I	c	1	NA	NA	Partial	Complete	Complete	Complete	Partial	NA	NA	NA	NA
MN383666	*	Darling, K.F., Kucera, M., Wade, C.M., 2007. Global molecular phylogeography reveals persistent Arctic circumpolar isolation in a marine planktonic protist. Proc. Natl. Acad. Sci. USA 104, 5002–5007.	MC379	DS	DOC	Pelagia, 64PE304	*	Mozambique Channel	South Indian Ocean	-16.7133	40.8473	2009-03-26	500 m	*	Globigerinoides	ruber	I	a	NA	ASSIGNED LVL-2	Globigerinoides	ruber albus	I	a	NA	Partial	Complete	Complete	Complete	Complete	Complete	Partial	NA	NA	NA	NA
MN383667	*	Darling, K.F., Kucera, M., Wade, C.M., 2007. Global molecular phylogeography reveals persistent Arctic circumpolar isolation in a marine planktonic protist. Proc. Natl. Acad. Sci. USA 104, 5002–5007.	MC381	DS	DOC	Pelagia, 64PE304	*	Mozambique Channel	South Indian Ocean	-16.7133	40.8473	2009-03-26	500 m	*	Globigerinoides	ruber	I	b	2	ASSIGNED LVL-3	Globigerinoides	ruber albus	I	c	1	NA	Partial	Complete	Complete	Complete	Complete	Partial	NA	NA	NA	NA
MN383668	*	Darling, K.F., Kucera, M., Wade, C.M., 2007. Global molecular phylogeography reveals persistent Arctic circumpolar isolation in a marine planktonic protist. Proc. Natl. Acad. Sci. USA 104, 5002–5007.	MC382	DS	DOC	Pelagia, 64PE304	*	Mozambique Channel	South Indian Ocean	-16.7133	40.8473	2009-03-26	500 m	*	Globigerinoides	ruber	I	a	NA	ASSIGNED LVL-2	Globigerinoides	ruber albus	I	a	NA	NA	Partial	Complete	Complete	Complete	Partial	NA	NA	NA	NA	NA
MN383669	*	Darling, K.F., Kucera, M., Wade, C.M., 2007. Global molecular phylogeography reveals persistent Arctic circumpolar isolation in a marine planktonic protist. Proc. Natl. Acad. Sci. USA 104, 5002–5007.	MC383	DS	DOC	Pelagia, 64PE304	*	Mozambique Channel	South Indian Ocean	-16.7133	40.8473	2009-03-26	500 m	*	Globigerinoides	ruber	I	b	2	ASSIGNED LVL-3	Globigerinoides	ruber albus	I	c	1	Partial	Complete	Complete	Complete	Complete	Complete	Complete	Complete	Partial	NA	NA
MN383670	*	Darling, K.F., Kucera, M., Wade, C.M., 2007. Global molecular phylogeography reveals persistent Arctic circumpolar isolation in a marine planktonic protist. Proc. Natl. Acad. Sci. USA 104, 5002–5007.	MC384	DS	DOC	Pelagia, 64PE304	*	Mozambique Channel	South Indian Ocean	-16.7133	40.8473	2009-03-26	500 m	*	Globigerinoides	ruber	I	a	NA	ASSIGNED LVL-2	Globigerinoides	ruber albus	I	a	NA	NA	Partial	Complete	Complete	Complete	Complete	Partial	NA	NA	NA	NA
MN383671	*	Darling, K.F., Kucera, M., Wade, C.M., 2007. Global molecular phylogeography reveals persistent Arctic circumpolar isolation in a marine planktonic protist. Proc. Natl. Acad. Sci. USA 104, 5002–5007.	MC389	DS	DOC	Pelagia, 64PE304	*	Mozambique Channel	South Indian Ocean	-16.7133	40.8473	2009-03-26	500 m	*	Globigerinoides	ruber	I	a	NA	ASSIGNED LVL-2	Globigerinoides	ruber albus	I	a	NA	NA	Partial	Complete	Complete	Complete	Complete	Partial	NA	NA	NA	NA
MN383672	*	Darling, K.F., Kucera, M., Wade, C.M., 2007. Global molecular phylogeography reveals persistent Arctic circumpolar isolation in a marine planktonic protist. Proc. Natl. Acad. Sci. USA 104, 5002–5007.	MC391	DS	DOC	Pelagia, 64PE304	*	Mozambique Channel	South Indian Ocean	-16.7133	40.8473	2009-03-26	500 m	*	Globigerinoides	ruber	I	a	NA	ASSIGNED LVL-2	Globigerinoides	ruber albus	I	a	NA	Partial	Complete	Complete	Complete	Complete	Complete	Complete	Partial	NA	NA	NA
MN383673	*	Darling, K.F., Kucera, M., Wade, C.M., 2007. Global molecular phylogeography reveals persistent Arctic circumpolar isolation in a marine planktonic protist. Proc. Natl. Acad. Sci. USA 104, 5002–5007.	MC392	DS	DOC	Pelagia, 64PE304	*	Mozambique Channel	South Indian Ocean	-16.7133	40.8473	2009-03-26	500 m	*	Globigerinoides	ruber	I	b	2	ASSIGNED LVL-3	Globigerinoides	ruber albus	I	c	1	NA	Partial	Complete	Complete	Complete	Complete	Partial	NA	NA	NA	NA
MN383674	*	Darling, K.F., Kucera, M., Wade, C.M., 2007. Global molecular phylogeography reveals persistent Arctic circumpolar isolation in a marine planktonic protist. Proc. Natl. Acad. Sci. USA 104, 5002–5007.	MC393	DS	DOC	Pelagia, 64PE304	*	Mozambique Channel	South Indian Ocean	-16.7133	40.8473	2009-03-26	500 m	*	Globigerinoides	ruber	I	b	2	ASSIGNED LVL-3	Globigerinoides	ruber albus	I	c	1	Partial	Complete	Complete	Complete	Complete	Complete	Complete	Partial	NA	NA	NA
MN383675	*	Darling, K.F., Kucera, M., Wade, C.M., 2007. Global molecular phylogeography reveals persistent Arctic circumpolar isolation in a marine planktonic protist. Proc. Natl. Acad. Sci. USA 104, 5002–5007.	MC394	DS	DOC	Pelagia, 64PE304	*	Mozambique Channel	South Indian Ocean	-16.7133	40.8473	2009-03-26	500 m	*	Globigerinoides	ruber	I	b	2	ASSIGNED LVL-3	Globigerinoides	ruber albus	I	c	1	NA	NA	Partial	Complete	Complete	Complete	Partial	NA	NA	NA	NA
MN383676	*	Darling, K.F., Kucera, M., Wade, C.M., 2007. Global molecular phylogeography reveals persistent Arctic circumpolar isolation in a marine planktonic protist. Proc. Natl. Acad. Sci. USA 104, 5002–5007.	MC433	DS	DOC	Pelagia, 64PE304	*	Mozambique Channel	South Indian Ocean	-18.241	37.8687	2009-03-28	500 m	*	Globigerinoides	ruber	I	a	NA	ASSIGNED LVL-2	Globigerinoides	ruber albus	I	a	NA	Partial	Complete	Complete	Complete	Complete	Complete	Complete	Complete	Partial	NA	NA
MN383677	*	Darling, K.F., Kucera, M., Wade, C.M., 2007. Global molecular phylogeography reveals persistent Arctic circumpolar isolation in a marine planktonic protist. Proc. Natl. Acad. Sci. USA 104, 5002–5007.	MC434	DS	DOC	Pelagia, 64PE304	*	Mozambique Channel	South Indian Ocean	-18.241	37.8687	2009-03-28	500 m	*	Globigerinoides	ruber	I	a	NA	ASSIGNED LVL-2	Globigerinoides	ruber albus	I	a	NA	Partial	Complete	Complete	Complete	Complete	Complete	Partial	NA	NA	NA	NA
MN383678	*	Darling, K.F., Kucera, M., Wade, C.M., 2007. Global molecular phylogeography reveals persistent Arctic circumpolar isolation in a marine planktonic protist. Proc. Natl. Acad. Sci. USA 104, 5002–5007.	MC436	DS	DOC	Pelagia, 64PE304	*	Mozambique Channel	South Indian Ocean	-18.241	37.8687	2009-03-28	500 m	*	Globigerinoides	ruber	I	a	NA	ASSIGNED LVL-2	Globigerinoides	ruber albus	I	a	NA	NA	NA	Partial	Complete	Complete	Complete	Complete	Partial	NA	NA	NA
MN383679	*	Darling, K.F., Kucera, M., Wade, C.M., 2007. Global molecular phylogeography reveals persistent Arctic circumpolar isolation in a marine planktonic protist. Proc. Natl. Acad. Sci. USA 104, 5002–5007.	MC445	DS	DOC	Pelagia, 64PE304	*	Mozambique Channel	South Indian Ocean	-18.241	37.8687	2009-03-28	500 m	*	Globigerinoides	ruber	I	a	NA	ASSIGNED LVL-2	Globigerinoides	ruber albus	I	a	NA	Partial	Complete	Complete	Complete	Complete	Complete	Complete	Partial	NA	NA	NA
MN383680	*	Darling, K.F., Kucera, M., Wade, C.M., 2007. Global molecular phylogeography reveals persistent Arctic circumpolar isolation in a marine planktonic protist. Proc. Natl. Acad. Sci. USA 104, 5002–5007.	CB04	DS	DOC	Near Shore Collection	*	Caribbean	North Atlantic Ocean	12	-69	1993-02-01	6 m	*	Globigerinoides	ruber-pink	I	a	1	BASETYPE	Globigerinoides	ruber ruber	I	a	1	Partial	Complete	Complete	Complete	Complete	Complete	Complete	Complete	Complete	Complete	Partial
MN383681	*	Darling, K.F., Kucera, M., Wade, C.M., 2007. Global molecular phylogeography reveals persistent Arctic circumpolar isolation in a marine planktonic protist. Proc. Natl. Acad. Sci. USA 104, 5002–5007.	IM79	DS	DOC	Garcia del Cid, Iberia-Forams	*	Atlantic Ocean	North Atlantic Ocean	36.7923	-8.7935	2012-09-13	NA	*	Globigerinoides	ruber-pink	I	a	1	ASSIGNED LVL-3	Globigerinoides	ruber ruber	I	a	1	Partial	Complete	Complete	Complete	Complete	Complete	Partial	NA	NA	NA	NA
MN383682	*	Darling, K.F., Kucera, M., Wade, C.M., 2007. Global molecular phylogeography reveals persistent Arctic circumpolar isolation in a marine planktonic protist. Proc. Natl. Acad. Sci. USA 104, 5002–5007.	IM82	DS	DOC	Garcia del Cid, Iberia-Forams	*	Atlantic Ocean	North Atlantic Ocean	36.7923	-8.7935	2012-09-13	NA	*	Globigerinoides	ruber-pink	I	a	1	ASSIGNED LVL-3	Globigerinoides	ruber ruber	I	a	1	Partial	Complete	Complete	Complete	Complete	Complete	Partial	NA	NA	NA	NA
MN383683	*	Darling, K.F., Kucera, M., Wade, C.M., 2007. Global molecular phylogeography reveals persistent Arctic circumpolar isolation in a marine planktonic protist. Proc. Natl. Acad. Sci. USA 104, 5002–5007.	IM83	DS	DOC	Garcia del Cid, Iberia-Forams	*	Atlantic Ocean	North Atlantic Ocean	36.7923	-8.7935	2012-09-13	NA	*	Globigerinoides	ruber-pink	I	a	1	ASSIGNED LVL-3	Globigerinoides	ruber ruber	I	a	1	Partial	Complete	Complete	Complete	Complete	Complete	Partial	NA	NA	NA	NA
MN383684	*	Darling, K.F., Kucera, M., Wade, C.M., 2007. Global molecular phylogeography reveals persistent Arctic circumpolar isolation in a marine planktonic protist. Proc. Natl. Acad. Sci. USA 104, 5002–5007.	CR9	DS	DOC	Discovery, D286	P1	Indian Ocean	South Indian Ocean	-32.4793	34.2365	To be filled	To be filled	Globoturborotalita rubescens	Globoturborotalita	rubescens	NA	NA	NA	ASSIGNED LVL-3	Globoturborotalita	rubescens	I	a	1	Partial	Complete	Complete	Complete	Complete	Complete	Partial	NA	NA	NA	NA
MN383685	*	Weiner, A.K.M., Morard, R., Weinkauf, M.F., Darling, K.F., André, A., Quillévéré, F., Ujiie, Y., Douady, C.J., de Vargas, C., Kucera, M., 2016. Methodology for single-cell genetic analysis of planktonic foraminifera for studies of protist diversity and evolution. Fontiers Mar. Sci. 3, 1–15. doi:10.3389/fmars.2016.00255	1522	DS	DOC	Meteor, M69-1	*	Mediterranean sea	Mediterranean Sea	38.9163	3.14983	2006-08-22	0-100 m	*	Globigerinoides	tenellus	I	a	2	ASSIGNED LVL-3	Globigerinoides	tenellus	I	a	2	NA	NA	Partial	Complete	Complete	Complete	Complete	Complete	Complete	Complete	Partial
MN383686	*	Weiner, A.K.M., Morard, R., Weinkauf, M.F., Darling, K.F., André, A., Quillévéré, F., Ujiie, Y., Douady, C.J., de Vargas, C., Kucera, M., 2016. Methodology for single-cell genetic analysis of planktonic foraminifera for studies of protist diversity and evolution. Fontiers Mar. Sci. 3, 1–15. doi:10.3389/fmars.2016.00255	1657	DS	DOC	Meteor, M69-1	*	Mediterranean Sea	Mediterranean Sea	38.9618	2.525	2006-08-25	100-200 m	*	Globigerinoides	tenellus	I	a	2	ASSIGNED LVL-3	Globigerinoides	tenellus	I	a	2	NA	NA	NA	NA	NA	Partial	Complete	Complete	Partial	NA	NA
MN383687	*	Weiner, A.K.M., Morard, R., Weinkauf, M.F., Darling, K.F., André, A., Quillévéré, F., Ujiie, Y., Douady, C.J., de Vargas, C., Kucera, M., 2016. Methodology for single-cell genetic analysis of planktonic foraminifera for studies of protist diversity and evolution. Fontiers Mar. Sci. 3, 1–15. doi:10.3389/fmars.2016.00255	1659	DS	DOC	Meteor, M69-1	*	Mediterranean Sea	Mediterranean Sea	38.9618	2.525	2006-08-25	100-200 m	*	Globigerinoides	tenellus	I	a	NA	ASSIGNED LVL-2	Globigerinoides	tenellus	I	a	NA	Partial	Complete	Complete	Complete	Complete	Partial	NA	NA	NA	NA	NA
MN383688	*	Weiner, A.K.M., Morard, R., Weinkauf, M.F., Darling, K.F., André, A., Quillévéré, F., Ujiie, Y., Douady, C.J., de Vargas, C., Kucera, M., 2016. Methodology for single-cell genetic analysis of planktonic foraminifera for studies of protist diversity and evolution. Fontiers Mar. Sci. 3, 1–15. doi:10.3389/fmars.2016.00255	1690	DS	DOC	Meteor, M69-1	*	Mediterranean Sea	Mediterranean Sea	38.9618	2.525	2006-08-25	0-100 m	*	Globigerinoides	tenellus	I	a	2	ASSIGNED LVL-3	Globigerinoides	tenellus	I	a	2	NA	NA	NA	NA	NA	NA	Partial	Complete	Partial	NA	NA
MN383689	*	Weiner, A.K.M., Morard, R., Weinkauf, M.F., Darling, K.F., André, A., Quillévéré, F., Ujiie, Y., Douady, C.J., de Vargas, C., Kucera, M., 2016. Methodology for single-cell genetic analysis of planktonic foraminifera for studies of protist diversity and evolution. Fontiers Mar. Sci. 3, 1–15. doi:10.3389/fmars.2016.00255	1717	DS	DOC	Meteor, M71-2	*	Mediterranean Sea	Mediterranean Sea	33.7193	26.3032	2006-12-30	0-100 m	*	Globigerinoides	elongatus	I	a	NA	ASSIGNED LVL-2	Globigerinoides	elongatus	I	a	NA	NA	NA	NA	NA	NA	NA	Partial	Complete	Partial	NA	NA
MN383690	*	Weiner, A.K.M., Morard, R., Weinkauf, M.F., Darling, K.F., André, A., Quillévéré, F., Ujiie, Y., Douady, C.J., de Vargas, C., Kucera, M., 2016. Methodology for single-cell genetic analysis of planktonic foraminifera for studies of protist diversity and evolution. Fontiers Mar. Sci. 3, 1–15. doi:10.3389/fmars.2016.00255	1722	DS	DOC	Meteor, M71-2	*	Mediterranean Sea	Mediterranean Sea	33.7193	26.3032	2006-12-30	100-200 m	*	Globigerinoides	elongatus	I	a	NA	ASSIGNED LVL-2	Globigerinoides	elongatus	I	a	NA	NA	NA	NA	NA	NA	Partial	Complete	Complete	Partial	NA	NA
MN383691	*	Weiner, A.K.M., Morard, R., Weinkauf, M.F., Darling, K.F., André, A., Quillévéré, F., Ujiie, Y., Douady, C.J., de Vargas, C., Kucera, M., 2016. Methodology for single-cell genetic analysis of planktonic foraminifera for studies of protist diversity and evolution. Fontiers Mar. Sci. 3, 1–15. doi:10.3389/fmars.2016.00255	1763	DS	DOC	Meteor, M71-2	*	Mediterranean Sea	Mediterranean Sea	34.5168	26.2433	2007-01-06	200-300 m	*	Globigerinoides	elongatus	I	a	NA	ASSIGNED LVL-2	Globigerinoides	elongatus	I	a	NA	NA	NA	NA	NA	NA	Partial	Complete	Complete	Partial	NA	NA
MN383692	*	Weiner, A.K.M., Morard, R., Weinkauf, M.F., Darling, K.F., André, A., Quillévéré, F., Ujiie, Y., Douady, C.J., de Vargas, C., Kucera, M., 2016. Methodology for single-cell genetic analysis of planktonic foraminifera for studies of protist diversity and evolution. Fontiers Mar. Sci. 3, 1–15. doi:10.3389/fmars.2016.00255	1774	DS	DOC	Meteor, M71-2	*	Mediterranean sea	Mediterranean Sea	34.5168	26.2433	2007-01-06	100-200 m	*	Globigerinoides	tenellus	I	a	1	BASETYPE	Globigerinoides	tenellus	I	a	1	Partial	Complete	Complete	Complete	Complete	Complete	Complete	Complete	Complete	Complete	Partial
MN383693	*	Weiner, A.K.M., Morard, R., Weinkauf, M.F., Darling, K.F., André, A., Quillévéré, F., Ujiie, Y., Douady, C.J., de Vargas, C., Kucera, M., 2016. Methodology for single-cell genetic analysis of planktonic foraminifera for studies of protist diversity and evolution. Fontiers Mar. Sci. 3, 1–15. doi:10.3389/fmars.2016.00255	1775	DS	DOC	Meteor, M71-2	*	Mediterranean Sea	Mediterranean Sea	34.5168	26.2433	2007-01-06	50-100 m	*	Globigerinoides	elongatus	I	a	NA	ASSIGNED LVL-2	Globigerinoides	elongatus	I	a	NA	NA	NA	NA	NA	NA	Partial	Complete	Complete	Partial	NA	NA
MN383694	*	Weiner, A.K.M., Morard, R., Weinkauf, M.F., Darling, K.F., André, A., Quillévéré, F., Ujiie, Y., Douady, C.J., de Vargas, C., Kucera, M., 2016. Methodology for single-cell genetic analysis of planktonic foraminifera for studies of protist diversity and evolution. Fontiers Mar. Sci. 3, 1–15. doi:10.3389/fmars.2016.00255	1782	DS	DOC	Meteor, M71-2	*	Mediterranean Sea	Mediterranean Sea	34.5168	26.2433	2007-01-06	25-50 m	*	Globigerinoides	tenellus	I	a	1	ASSIGNED LVL-3	Globigerinoides	tenellus	I	a	1	NA	NA	NA	NA	NA	Partial	Complete	Complete	Partial	NA	NA
MN383695	*	Weiner, A.K.M., Morard, R., Weinkauf, M.F., Darling, K.F., André, A., Quillévéré, F., Ujiie, Y., Douady, C.J., de Vargas, C., Kucera, M., 2016. Methodology for single-cell genetic analysis of planktonic foraminifera for studies of protist diversity and evolution. Fontiers Mar. Sci. 3, 1–15. doi:10.3389/fmars.2016.00255	1809	DS	DOC	Meteor, M71-2	*	Mediterranean sea	Mediterranean Sea	34.5168	26.2433	2007-01-06	75-100 m	*	Globigerinoides	elongatus	I	a	2	BASETYPE	Globigerinoides	elongatus	I	a	3	Partial	Complete	Complete	Complete	Complete	Complete	Complete	Complete	Complete	Complete	Partial
MN383696	*	Weiner, A.K.M., Morard, R., Weinkauf, M.F., Darling, K.F., André, A., Quillévéré, F., Ujiie, Y., Douady, C.J., de Vargas, C., Kucera, M., 2016. Methodology for single-cell genetic analysis of planktonic foraminifera for studies of protist diversity and evolution. Fontiers Mar. Sci. 3, 1–15. doi:10.3389/fmars.2016.00255	1810	DS	DOC	Meteor, M71-2	*	Mediterranean Sea	Mediterranean Sea	34.5183	26.2517	2007-01-06	75-100 m	*	Globigerinoides	elongatus	I	a	NA	ASSIGNED LVL-2	Globigerinoides	elongatus	I	a	NA	NA	NA	NA	NA	NA	Partial	Complete	Complete	Partial	NA	NA
MN383697	*	Weiner, A.K.M., Morard, R., Weinkauf, M.F., Darling, K.F., André, A., Quillévéré, F., Ujiie, Y., Douady, C.J., de Vargas, C., Kucera, M., 2016. Methodology for single-cell genetic analysis of planktonic foraminifera for studies of protist diversity and evolution. Fontiers Mar. Sci. 3, 1–15. doi:10.3389/fmars.2016.00255	1812	DS	DOC	Meteor, M71-2	*	Mediterranean Sea	Mediterranean Sea	34.5183	26.2517	2007-01-06	25-75 m	*	Globigerinoides	elongatus	I	a	NA	ASSIGNED LVL-2	Globigerinoides	elongatus	I	a	NA	NA	NA	NA	NA	NA	Partial	Complete	Complete	Partial	NA	NA
MN383698	*	Weiner, A.K.M., Morard, R., Weinkauf, M.F., Darling, K.F., André, A., Quillévéré, F., Ujiie, Y., Douady, C.J., de Vargas, C., Kucera, M., 2016. Methodology for single-cell genetic analysis of planktonic foraminifera for studies of protist diversity and evolution. Fontiers Mar. Sci. 3, 1–15. doi:10.3389/fmars.2016.00255	1815	DS	DOC	Meteor, M71-2	*	Mediterranean Sea	Mediterranean Sea	34.5183	26.2517	2007-01-06	25-75 m	*	Globigerinoides	elongatus	I	a	NA	ASSIGNED LVL-2	Globigerinoides	elongatus	I	a	NA	NA	NA	NA	NA	NA	Partial	Complete	Complete	Partial	NA	NA
MN383699	*	Weiner, A.K.M., Morard, R., Weinkauf, M.F., Darling, K.F., André, A., Quillévéré, F., Ujiie, Y., Douady, C.J., de Vargas, C., Kucera, M., 2016. Methodology for single-cell genetic analysis of planktonic foraminifera for studies of protist diversity and evolution. Fontiers Mar. Sci. 3, 1–15. doi:10.3389/fmars.2016.00255	1816	DS	DOC	Meteor, M71-2	*	Mediterranean sea	Mediterranean Sea	34.5168	26.2433	2007-01-06	25-100 m	*	Globigerinoides	tenellus	I	a	1	BASETYPE	Globigerinoides	tenellus	I	a	1	Partial	Complete	Complete	Complete	Complete	Complete	Complete	Complete	Complete	Complete	Partial
MN383700	*	Weiner, A.K.M., Morard, R., Weinkauf, M.F., Darling, K.F., André, A., Quillévéré, F., Ujiie, Y., Douady, C.J., de Vargas, C., Kucera, M., 2016. Methodology for single-cell genetic analysis of planktonic foraminifera for studies of protist diversity and evolution. Fontiers Mar. Sci. 3, 1–15. doi:10.3389/fmars.2016.00255	1820	DS	DOC	Meteor, M71-2	*	Mediterranean Sea	Mediterranean Sea	34.5183	26.2517	2007-01-06	25-75 m	*	Globigerinoides	tenellus	I	a	1	ASSIGNED LVL-3	Globigerinoides	tenellus	I	a	1	NA	NA	NA	NA	NA	Partial	Complete	Complete	Partial	NA	NA
MN383701	*	Weiner, A.K.M., Morard, R., Weinkauf, M.F., Darling, K.F., André, A., Quillévéré, F., Ujiie, Y., Douady, C.J., de Vargas, C., Kucera, M., 2016. Methodology for single-cell genetic analysis of planktonic foraminifera for studies of protist diversity and evolution. Fontiers Mar. Sci. 3, 1–15. doi:10.3389/fmars.2016.00255	1825	DS	DOC	Meteor, M71-2	*	Mediterranean sea	Mediterranean Sea	34.5168	26.2433	2007-01-06	0-25 m	*	Globigerinoides	tenellus	I	a	1	BASETYPE	Globigerinoides	tenellus	I	a	1	Partial	Complete	Complete	Complete	Complete	Complete	Complete	Complete	Complete	Complete	Partial
MN383702	*	Weiner, A.K.M., Morard, R., Weinkauf, M.F., Darling, K.F., André, A., Quillévéré, F., Ujiie, Y., Douady, C.J., de Vargas, C., Kucera, M., 2016. Methodology for single-cell genetic analysis of planktonic foraminifera for studies of protist diversity and evolution. Fontiers Mar. Sci. 3, 1–15. doi:10.3389/fmars.2016.00255	1831	DS	DOC	Meteor, M71-2	*	Mediterranean Sea	Mediterranean Sea	34.53	26.2733	2007-01-06	100-200 m	*	Globigerinoides	elongatus	I	a	NA	ASSIGNED LVL-2	Globigerinoides	elongatus	I	a	NA	NA	NA	NA	NA	NA	Partial	Complete	Complete	Partial	NA	NA
MN383703	*	Weiner, A.K.M., Morard, R., Weinkauf, M.F., Darling, K.F., André, A., Quillévéré, F., Ujiie, Y., Douady, C.J., de Vargas, C., Kucera, M., 2016. Methodology for single-cell genetic analysis of planktonic foraminifera for studies of protist diversity and evolution. Fontiers Mar. Sci. 3, 1–15. doi:10.3389/fmars.2016.00255	1842	DS	DOC	Meteor, M71-2	*	Mediterranean Sea	Mediterranean Sea	34.53	26.2733	2007-01-06	100-200 m	*	Globigerinoides	elongatus	I	a	NA	ASSIGNED LVL-2	Globigerinoides	elongatus	I	a	NA	NA	NA	NA	NA	NA	Partial	Complete	Complete	Partial	NA	NA
MN383704	*	Weiner, A.K.M., Morard, R., Weinkauf, M.F., Darling, K.F., André, A., Quillévéré, F., Ujiie, Y., Douady, C.J., de Vargas, C., Kucera, M., 2016. Methodology for single-cell genetic analysis of planktonic foraminifera for studies of protist diversity and evolution. Fontiers Mar. Sci. 3, 1–15. doi:10.3389/fmars.2016.00255	1862	DS	DOC	Meteor, M71-2	*	Mediterranean Sea	Mediterranean Sea	34.4242	26.123	2007-01-08	100-200 m	*	Globigerinoides	tenellus	I	a	1	ASSIGNED LVL-3	Globigerinoides	tenellus	I	a	1	NA	NA	NA	NA	NA	Partial	Complete	Complete	Partial	NA	NA
MN383705	*	Weiner, A.K.M., Morard, R., Weinkauf, M.F., Darling, K.F., André, A., Quillévéré, F., Ujiie, Y., Douady, C.J., de Vargas, C., Kucera, M., 2016. Methodology for single-cell genetic analysis of planktonic foraminifera for studies of protist diversity and evolution. Fontiers Mar. Sci. 3, 1–15. doi:10.3389/fmars.2016.00255	1865	DS	DOC	Meteor, M71-2	*	Mediterranean Sea	Mediterranean Sea	34.4242	26.123	2007-01-08	100-200 m	*	Globigerinoides	tenellus	I	a	1	ASSIGNED LVL-3	Globigerinoides	tenellus	I	a	1	NA	NA	NA	NA	NA	Partial	Complete	Complete	Partial	NA	NA
MN383706	*	Weiner, A.K.M., Morard, R., Weinkauf, M.F., Darling, K.F., André, A., Quillévéré, F., Ujiie, Y., Douady, C.J., de Vargas, C., Kucera, M., 2016. Methodology for single-cell genetic analysis of planktonic foraminifera for studies of protist diversity and evolution. Fontiers Mar. Sci. 3, 1–15. doi:10.3389/fmars.2016.00255	1870	DS	DOC	Meteor, M71-2	*	Mediterranean Sea	Mediterranean Sea	34.4242	26.123	2007-01-08	0-100 m	*	Globigerinoides	tenellus	I	a	1	ASSIGNED LVL-3	Globigerinoides	tenellus	I	a	1	NA	NA	NA	NA	NA	Partial	Complete	Complete	Partial	NA	NA
MN383707	*	Weiner, A.K.M., Morard, R., Weinkauf, M.F., Darling, K.F., André, A., Quillévéré, F., Ujiie, Y., Douady, C.J., de Vargas, C., Kucera, M., 2016. Methodology for single-cell genetic analysis of planktonic foraminifera for studies of protist diversity and evolution. Fontiers Mar. Sci. 3, 1–15. doi:10.3389/fmars.2016.00255	1871	DS	DOC	Meteor, M71-2	*	Mediterranean Sea	Mediterranean Sea	34.4242	26.123	2007-01-08	0-100 m	*	Globigerinoides	elongatus	I	a	NA	ASSIGNED LVL-2	Globigerinoides	elongatus	I	a	NA	NA	NA	NA	NA	NA	Partial	Complete	Complete	Partial	NA	NA
MN383708	*	Weiner, A.K.M., Morard, R., Weinkauf, M.F., Darling, K.F., André, A., Quillévéré, F., Ujiie, Y., Douady, C.J., de Vargas, C., Kucera, M., 2016. Methodology for single-cell genetic analysis of planktonic foraminifera for studies of protist diversity and evolution. Fontiers Mar. Sci. 3, 1–15. doi:10.3389/fmars.2016.00255	1872	DS	DOC	Meteor, M71-2	*	Mediterranean Sea	Mediterranean Sea	34.4242	26.123	2007-01-08	0-100 m	*	Globigerinoides	elongatus	I	a	NA	ASSIGNED LVL-2	Globigerinoides	elongatus	I	a	NA	NA	NA	NA	NA	NA	Partial	Complete	Complete	Partial	NA	NA
MN383709	*	Weiner, A.K.M., Morard, R., Weinkauf, M.F., Darling, K.F., André, A., Quillévéré, F., Ujiie, Y., Douady, C.J., de Vargas, C., Kucera, M., 2016. Methodology for single-cell genetic analysis of planktonic foraminifera for studies of protist diversity and evolution. Fontiers Mar. Sci. 3, 1–15. doi:10.3389/fmars.2016.00255	1873	DS	DOC	Meteor, M71-2	*	Mediterranean Sea	Mediterranean Sea	34.4242	26.123	2007-01-08	0-100 m	*	Globigerinoides	tenellus	I	a	1	ASSIGNED LVL-3	Globigerinoides	tenellus	I	a	1	NA	NA	NA	NA	NA	Partial	Complete	Complete	Partial	NA	NA
MN383710	*	Weiner, A.K.M., Morard, R., Weinkauf, M.F., Darling, K.F., André, A., Quillévéré, F., Ujiie, Y., Douady, C.J., de Vargas, C., Kucera, M., 2016. Methodology for single-cell genetic analysis of planktonic foraminifera for studies of protist diversity and evolution. Fontiers Mar. Sci. 3, 1–15. doi:10.3389/fmars.2016.00255	1881	DS	DOC	Meteor, M71-2	*	Mediterranean Sea	Mediterranean Sea	34.4242	26.123	2007-01-08	0-100 m	*	Globigerinoides	elongatus	I	a	NA	ASSIGNED LVL-2	Globigerinoides	elongatus	I	a	NA	NA	NA	NA	NA	NA	Partial	Complete	Complete	Partial	NA	NA
MN383711	*	Weiner, A.K.M., Morard, R., Weinkauf, M.F., Darling, K.F., André, A., Quillévéré, F., Ujiie, Y., Douady, C.J., de Vargas, C., Kucera, M., 2016. Methodology for single-cell genetic analysis of planktonic foraminifera for studies of protist diversity and evolution. Fontiers Mar. Sci. 3, 1–15. doi:10.3389/fmars.2016.00255	1884	DS	DOC	Meteor, M71-2	*	Mediterranean Sea	Mediterranean Sea	34.4242	26.123	2007-01-08	200-300 m	*	Globigerinoides	elongatus	I	a	NA	ASSIGNED LVL-2	Globigerinoides	elongatus	I	a	NA	NA	NA	NA	NA	NA	Partial	Complete	Complete	Partial	NA	NA
MN383712	*	Weiner, A.K.M., Morard, R., Weinkauf, M.F., Darling, K.F., André, A., Quillévéré, F., Ujiie, Y., Douady, C.J., de Vargas, C., Kucera, M., 2016. Methodology for single-cell genetic analysis of planktonic foraminifera for studies of protist diversity and evolution. Fontiers Mar. Sci. 3, 1–15. doi:10.3389/fmars.2016.00255	1897	DS	DOC	Meteor, M71-2	*	Mediterranean Sea	Mediterranean Sea	34.4167	26.1167	2007-01-08	25-50 m	*	Globigerinoides	tenellus	I	a	2	ASSIGNED LVL-3	Globigerinoides	tenellus	I	a	2	NA	NA	NA	NA	NA	Partial	Complete	Complete	Partial	NA	NA
MN383713	*	Weiner, A.K.M., Morard, R., Weinkauf, M.F., Darling, K.F., André, A., Quillévéré, F., Ujiie, Y., Douady, C.J., de Vargas, C., Kucera, M., 2016. Methodology for single-cell genetic analysis of planktonic foraminifera for studies of protist diversity and evolution. Fontiers Mar. Sci. 3, 1–15. doi:10.3389/fmars.2016.00255	1905	DS	DOC	Meteor, M71-2	*	Mediterranean Sea	Mediterranean Sea	34.4167	26.1167	2007-01-08	100-200 m	*	Globigerinoides	elongatus	I	a	NA	ASSIGNED LVL-2	Globigerinoides	elongatus	I	a	NA	NA	NA	NA	NA	NA	Partial	Complete	Complete	Partial	NA	NA
MN383714	*	Weiner, A.K.M., Morard, R., Weinkauf, M.F., Darling, K.F., André, A., Quillévéré, F., Ujiie, Y., Douady, C.J., de Vargas, C., Kucera, M., 2016. Methodology for single-cell genetic analysis of planktonic foraminifera for studies of protist diversity and evolution. Fontiers Mar. Sci. 3, 1–15. doi:10.3389/fmars.2016.00255	1907	DS	DOC	Meteor, M71-2	*	Mediterranean Sea	Mediterranean Sea	34.4167	26.1167	2007-01-08	100-200 m	*	Globigerinoides	elongatus	I	a	NA	ASSIGNED LVL-2	Globigerinoides	elongatus	I	a	NA	NA	NA	NA	NA	NA	Partial	Complete	Complete	Partial	NA	NA
MN383715	*	Weiner, A.K.M., Morard, R., Weinkauf, M.F., Darling, K.F., André, A., Quillévéré, F., Ujiie, Y., Douady, C.J., de Vargas, C., Kucera, M., 2016. Methodology for single-cell genetic analysis of planktonic foraminifera for studies of protist diversity and evolution. Fontiers Mar. Sci. 3, 1–15. doi:10.3389/fmars.2016.00255	1937	DS	DOC	Meteor, M71-2	*	Mediterranean Sea	Mediterranean Sea	34.4242	26.123	2007-01-08	25-50 m	*	Globigerinoides	tenellus	I	a	2	ASSIGNED LVL-3	Globigerinoides	tenellus	I	a	2	NA	NA	NA	NA	NA	Partial	Complete	Complete	Partial	NA	NA
MN383716	*	Weiner, A.K.M., Morard, R., Weinkauf, M.F., Darling, K.F., André, A., Quillévéré, F., Ujiie, Y., Douady, C.J., de Vargas, C., Kucera, M., 2016. Methodology for single-cell genetic analysis of planktonic foraminifera for studies of protist diversity and evolution. Fontiers Mar. Sci. 3, 1–15. doi:10.3389/fmars.2016.00255	1939	DS	DOC	Meteor, M71-2	*	Mediterranean Sea	Mediterranean Sea	34.4242	26.123	2007-01-08	25-50 m	*	Globigerinoides	elongatus	I	a	NA	ASSIGNED LVL-2	Globigerinoides	elongatus	I	a	NA	NA	NA	NA	NA	NA	Partial	Complete	Complete	Partial	NA	NA
MN383717	*	Weiner, A.K.M., Morard, R., Weinkauf, M.F., Darling, K.F., André, A., Quillévéré, F., Ujiie, Y., Douady, C.J., de Vargas, C., Kucera, M., 2016. Methodology for single-cell genetic analysis of planktonic foraminifera for studies of protist diversity and evolution. Fontiers Mar. Sci. 3, 1–15. doi:10.3389/fmars.2016.00255	1959	DS	DOC	Meteor, M71-2	*	Mediterranean Sea	Mediterranean Sea	34.4242	26.123	2007-01-08	100-200 m	*	Globigerinoides	tenellus	I	a	2	ASSIGNED LVL-3	Globigerinoides	tenellus	I	a	2	NA	NA	NA	NA	NA	Partial	Complete	Complete	Partial	NA	NA
MN383718	*	Weiner, A.K.M., Morard, R., Weinkauf, M.F., Darling, K.F., André, A., Quillévéré, F., Ujiie, Y., Douady, C.J., de Vargas, C., Kucera, M., 2016. Methodology for single-cell genetic analysis of planktonic foraminifera for studies of protist diversity and evolution. Fontiers Mar. Sci. 3, 1–15. doi:10.3389/fmars.2016.00255	1960	DS	DOC	Meteor, M71-2	*	Mediterranean Sea	Mediterranean Sea	34.4242	26.123	2007-01-08	100-200 m	*	Globigerinoides	elongatus	I	a	NA	ASSIGNED LVL-2	Globigerinoides	elongatus	I	a	NA	NA	NA	NA	NA	NA	Partial	Complete	Complete	Partial	NA	NA
MN383719	*	Weiner, A.K.M., Morard, R., Weinkauf, M.F., Darling, K.F., André, A., Quillévéré, F., Ujiie, Y., Douady, C.J., de Vargas, C., Kucera, M., 2016. Methodology for single-cell genetic analysis of planktonic foraminifera for studies of protist diversity and evolution. Fontiers Mar. Sci. 3, 1–15. doi:10.3389/fmars.2016.00255	1968	DS	DOC	Meteor, M71-2	*	Mediterranean Sea	Mediterranean Sea	34.3575	25.9728	2007-01-11	80-200 m	*	Globigerinoides	tenellus	I	a	1	ASSIGNED LVL-3	Globigerinoides	tenellus	I	a	1	NA	NA	NA	NA	NA	Partial	Complete	Complete	Partial	NA	NA
MN383720	*	Weiner, A.K.M., Morard, R., Weinkauf, M.F., Darling, K.F., André, A., Quillévéré, F., Ujiie, Y., Douady, C.J., de Vargas, C., Kucera, M., 2016. Methodology for single-cell genetic analysis of planktonic foraminifera for studies of protist diversity and evolution. Fontiers Mar. Sci. 3, 1–15. doi:10.3389/fmars.2016.00255	1991	DS	DOC	Meteor, M71-2	*	Mediterranean Sea	Mediterranean Sea	34.3575	25.9728	2007-01-11	50-100 m	*	Globigerinoides	elongatus	I	a	NA	ASSIGNED LVL-2	Globigerinoides	elongatus	I	a	NA	NA	NA	NA	NA	NA	Partial	Complete	Complete	Partial	NA	NA
MN383721	*	Weiner, A.K.M., Morard, R., Weinkauf, M.F., Darling, K.F., André, A., Quillévéré, F., Ujiie, Y., Douady, C.J., de Vargas, C., Kucera, M., 2016. Methodology for single-cell genetic analysis of planktonic foraminifera for studies of protist diversity and evolution. Fontiers Mar. Sci. 3, 1–15. doi:10.3389/fmars.2016.00255	2015	DS	DOC	Meteor, M71-2	*	Mediterranean Sea	Mediterranean Sea	34.3575	25.9728	2007-01-11	0-100 m	*	Globigerinoides	ruber	I	a	NA	ASSIGNED LVL-2	Globigerinoides	ruber albus	I	a	NA	NA	NA	NA	NA	NA	Partial	Complete	Complete	Partial	NA	NA
MN383722	*	Weiner, A.K.M., Morard, R., Weinkauf, M.F., Darling, K.F., André, A., Quillévéré, F., Ujiie, Y., Douady, C.J., de Vargas, C., Kucera, M., 2016. Methodology for single-cell genetic analysis of planktonic foraminifera for studies of protist diversity and evolution. Fontiers Mar. Sci. 3, 1–15. doi:10.3389/fmars.2016.00255	2016	DS	DOC	Meteor, M71-2	*	Mediterranean Sea	Mediterranean Sea	34.3575	25.9728	2007-01-11	0-100 m	*	Globigerinoides	tenellus	I	a	2	ASSIGNED LVL-3	Globigerinoides	tenellus	I	a	2	NA	NA	NA	NA	NA	Partial	Complete	Complete	Partial	NA	NA
MN383723	*	Weiner, A.K.M., Morard, R., Weinkauf, M.F., Darling, K.F., André, A., Quillévéré, F., Ujiie, Y., Douady, C.J., de Vargas, C., Kucera, M., 2016. Methodology for single-cell genetic analysis of planktonic foraminifera for studies of protist diversity and evolution. Fontiers Mar. Sci. 3, 1–15. doi:10.3389/fmars.2016.00255	2123	DS	DOC	Meteor, M71-3	*	Mediterranean Sea	Mediterranean Sea	35.6187	27.7	2007-02-01	0-100 m	*	Globigerinoides	elongatus	I	a	NA	ASSIGNED LVL-2	Globigerinoides	elongatus	I	a	NA	NA	NA	NA	NA	NA	Partial	Complete	Complete	Partial	NA	NA
MN383724	*	Weiner, A.K.M., Morard, R., Weinkauf, M.F., Darling, K.F., André, A., Quillévéré, F., Ujiie, Y., Douady, C.J., de Vargas, C., Kucera, M., 2016. Methodology for single-cell genetic analysis of planktonic foraminifera for studies of protist diversity and evolution. Fontiers Mar. Sci. 3, 1–15. doi:10.3389/fmars.2016.00255	2125	DS	DOC	Meteor, M71-3	*	Mediterranean Sea	Mediterranean Sea	35.6187	27.7	2007-02-01	0-100 m	*	Globigerinoides	elongatus	I	a	NA	ASSIGNED LVL-2	Globigerinoides	elongatus	I	a	NA	NA	NA	NA	NA	NA	Partial	Complete	Complete	Partial	NA	NA
MN383725	*	Weiner, A.K.M., Morard, R., Weinkauf, M.F., Darling, K.F., André, A., Quillévéré, F., Ujiie, Y., Douady, C.J., de Vargas, C., Kucera, M., 2016. Methodology for single-cell genetic analysis of planktonic foraminifera for studies of protist diversity and evolution. Fontiers Mar. Sci. 3, 1–15. doi:10.3389/fmars.2016.00255	2127	DS	DOC	Meteor, M71-3	*	Mediterranean Sea	Mediterranean Sea	35.6187	27.7	2007-02-01	0-100 m	*	Globigerinoides	elongatus	I	a	NA	ASSIGNED LVL-2	Globigerinoides	elongatus	I	a	NA	NA	NA	NA	NA	NA	Partial	Complete	Complete	Partial	NA	NA
MN383726	*	Weiner, A.K.M., Morard, R., Weinkauf, M.F., Darling, K.F., André, A., Quillévéré, F., Ujiie, Y., Douady, C.J., de Vargas, C., Kucera, M., 2016. Methodology for single-cell genetic analysis of planktonic foraminifera for studies of protist diversity and evolution. Fontiers Mar. Sci. 3, 1–15. doi:10.3389/fmars.2016.00255	2129	DS	DOC	Meteor, M71-3	*	Mediterranean Sea	Mediterranean Sea	35.6187	27.7	2007-02-01	0-100 m	*	Globigerinoides	elongatus	I	a	NA	ASSIGNED LVL-2	Globigerinoides	elongatus	I	a	NA	NA	NA	NA	NA	NA	Partial	Complete	Complete	Partial	NA	NA
MN383727	*	Weiner, A.K.M., Morard, R., Weinkauf, M.F., Darling, K.F., André, A., Quillévéré, F., Ujiie, Y., Douady, C.J., de Vargas, C., Kucera, M., 2016. Methodology for single-cell genetic analysis of planktonic foraminifera for studies of protist diversity and evolution. Fontiers Mar. Sci. 3, 1–15. doi:10.3389/fmars.2016.00255	2146	DS	DOC	Poseidon, P349	*	Atlantic Ocean	North Atlantic Ocean	29.167	-15.3311	2007-04-09	80-100 m	*	Globigerinoides	elongatus	I	a	NA	ASSIGNED LVL-2	Globigerinoides	elongatus	I	a	NA	NA	NA	NA	NA	NA	NA	Partial	Complete	Partial	NA	NA
MN383728	*	Weiner, A.K.M., Morard, R., Weinkauf, M.F., Darling, K.F., André, A., Quillévéré, F., Ujiie, Y., Douady, C.J., de Vargas, C., Kucera, M., 2016. Methodology for single-cell genetic analysis of planktonic foraminifera for studies of protist diversity and evolution. Fontiers Mar. Sci. 3, 1–15. doi:10.3389/fmars.2016.00255	2165	DS	DOC	Poseidon, P349	*	Atlantic Ocean	North Atlantic Ocean	29.167	-15.3311	2007-04-09	20-40 m	*	Globigerinoides	ruber-pink	I	a	1	ASSIGNED LVL-3	Globigerinoides	ruber ruber	I	a	1	NA	Partial	Complete	Complete	Complete	Complete	Partial	NA	NA	NA	NA
MN383729	*	Weiner, A.K.M., Morard, R., Weinkauf, M.F., Darling, K.F., André, A., Quillévéré, F., Ujiie, Y., Douady, C.J., de Vargas, C., Kucera, M., 2016. Methodology for single-cell genetic analysis of planktonic foraminifera for studies of protist diversity and evolution. Fontiers Mar. Sci. 3, 1–15. doi:10.3389/fmars.2016.00255	2177	DS	DOC	Poseidon, P349	*	Atlantic Ocean	North Atlantic Ocean	29.167	-15.3311	2007-04-09	0-20 m	*	Globigerinoides	elongatus	I	a	NA	ASSIGNED LVL-2	Globigerinoides	elongatus	I	a	NA	NA	NA	NA	NA	NA	NA	Partial	Complete	Partial	NA	NA
MN383730	*	Weiner, A.K.M., Morard, R., Weinkauf, M.F., Darling, K.F., André, A., Quillévéré, F., Ujiie, Y., Douady, C.J., de Vargas, C., Kucera, M., 2016. Methodology for single-cell genetic analysis of planktonic foraminifera for studies of protist diversity and evolution. Fontiers Mar. Sci. 3, 1–15. doi:10.3389/fmars.2016.00255	2206	DS	DOC	Poseidon, P349	*	Atlantic Ocean	North Atlantic Ocean	31.4999	-21.9998	2007-04-09	0-20 m	*	Globigerinoides	ruber-pink	I	a	1	ASSIGNED LVL-3	Globigerinoides	ruber ruber	I	a	1	Partial	Complete	Complete	Complete	Complete	Complete	Partial	NA	NA	NA	NA
MN383731	*	Weiner, A.K.M., Morard, R., Weinkauf, M.F., Darling, K.F., André, A., Quillévéré, F., Ujiie, Y., Douady, C.J., de Vargas, C., Kucera, M., 2016. Methodology for single-cell genetic analysis of planktonic foraminifera for studies of protist diversity and evolution. Fontiers Mar. Sci. 3, 1–15. doi:10.3389/fmars.2016.00255	2271	DS	DOC	Poseidon, P349	*	Atlantic Ocean	North Atlantic Ocean	34.9997	-22.0008	2007-04-11	0-20 m	*	Globigerinoides	elongatus	I	a	NA	ASSIGNED LVL-2	Globigerinoides	elongatus	I	a	NA	NA	NA	NA	NA	NA	NA	Partial	Complete	Partial	NA	NA
MN383732	*	Weiner, A.K.M., Morard, R., Weinkauf, M.F., Darling, K.F., André, A., Quillévéré, F., Ujiie, Y., Douady, C.J., de Vargas, C., Kucera, M., 2016. Methodology for single-cell genetic analysis of planktonic foraminifera for studies of protist diversity and evolution. Fontiers Mar. Sci. 3, 1–15. doi:10.3389/fmars.2016.00255	2425	DS	DOC	Poseidon, P349	*	Atlantic Ocean	North Atlantic Ocean	33.1505	-21.968	2007-04-17	20-40 m	*	Globigerinoides	elongatus	I	a	3	ASSIGNED LVL-3	Globigerinoides	elongatus	I	a	1	Partial	Complete	Complete	Complete	Complete	Complete	Partial	NA	NA	NA	NA
MN383733	*	Weiner, A.K.M., Morard, R., Weinkauf, M.F., Darling, K.F., André, A., Quillévéré, F., Ujiie, Y., Douady, C.J., de Vargas, C., Kucera, M., 2016. Methodology for single-cell genetic analysis of planktonic foraminifera for studies of protist diversity and evolution. Fontiers Mar. Sci. 3, 1–15. doi:10.3389/fmars.2016.00255	2597	DS	DOC	Meteor, M74-1a	*	Mediterranean Sea	Mediterranean Sea	26.9997	34.6668	2007-09-06	0-100 m	*	Globigerinoides	tenellus	I	a	1	ASSIGNED LVL-3	Globigerinoides	tenellus	I	a	1	NA	NA	NA	NA	NA	Partial	Complete	Complete	Partial	NA	NA
MN383734	*	Weiner, A.K.M., Morard, R., Weinkauf, M.F., Darling, K.F., André, A., Quillévéré, F., Ujiie, Y., Douady, C.J., de Vargas, C., Kucera, M., 2016. Methodology for single-cell genetic analysis of planktonic foraminifera for studies of protist diversity and evolution. Fontiers Mar. Sci. 3, 1–15. doi:10.3389/fmars.2016.00255	2640	DS	DOC	Meteor, M74-1a	*	Red sea	Red Sea	23.6678	36.8588	2007-09-07	0 m	*	Globigerinoides	elongatus	I	a	NA	ASSIGNED LVL-2	Globigerinoides	elongatus	I	a	NA	NA	NA	NA	NA	NA	NA	Partial	Complete	Partial	NA	NA
MN383735	*	Weiner, A.K.M., Morard, R., Weinkauf, M.F., Darling, K.F., André, A., Quillévéré, F., Ujiie, Y., Douady, C.J., de Vargas, C., Kucera, M., 2016. Methodology for single-cell genetic analysis of planktonic foraminifera for studies of protist diversity and evolution. Fontiers Mar. Sci. 3, 1–15. doi:10.3389/fmars.2016.00255	2641	DS	DOC	Meteor, M74-1a	*	Red sea	Red Sea	23.6678	36.8588	2007-09-07	0 m	*	Globigerinoides	ruber	I	a	NA	ASSIGNED LVL-2	Globigerinoides	ruber albus	I	a	NA	NA	NA	NA	NA	NA	Partial	Complete	Complete	Partial	NA	NA
MN383736	*	Weiner, A.K.M., Morard, R., Weinkauf, M.F., Darling, K.F., André, A., Quillévéré, F., Ujiie, Y., Douady, C.J., de Vargas, C., Kucera, M., 2016. Methodology for single-cell genetic analysis of planktonic foraminifera for studies of protist diversity and evolution. Fontiers Mar. Sci. 3, 1–15. doi:10.3389/fmars.2016.00255	2642	DS	DOC	Meteor, M74-1a	*	Red sea	Red Sea	23.6678	36.8588	2007-09-07	0 m	*	Globigerinoides	elongatus	I	a	NA	ASSIGNED LVL-2	Globigerinoides	elongatus	I	a	NA	NA	NA	NA	NA	NA	Partial	Complete	Complete	Partial	NA	NA
MN383737	*	Weiner, A.K.M., Morard, R., Weinkauf, M.F., Darling, K.F., André, A., Quillévéré, F., Ujiie, Y., Douady, C.J., de Vargas, C., Kucera, M., 2016. Methodology for single-cell genetic analysis of planktonic foraminifera for studies of protist diversity and evolution. Fontiers Mar. Sci. 3, 1–15. doi:10.3389/fmars.2016.00255	2644	DS	DOC	Meteor, M74-1a	*	Red sea	Red Sea	23.6678	36.8588	2007-09-07	0 m	*	Globigerinoides	ruber	I	a	NA	ASSIGNED LVL-2	Globigerinoides	ruber albus	I	a	NA	NA	NA	NA	NA	NA	Partial	Complete	Complete	Partial	NA	NA
[truncated: 486 more rows]
