# Supplementary material for: Genetic and morphological divergence in the warm-water planktonic foraminifera genus Globigerinoides
Source: PLoS One. 2019 Dec 5;14(12):e0225246. doi: 10.1371/journal.pone.0225246 (PMC6894840; doi:10.1371/journal.pone.0225246)
Supplement: S2 Table — (XLSX) [file pone.0225246.s004.xlsx]

## Sheet: S2 Table
Publication	Morphospecies	Genetic type	Equivalence in current nomenclature
Darling and Wade (2008)	Globigerinoides ruber	Ia	Globigerinoides ruber Ia
	Globigerinoides ruber	Ib1	Globigerinoides ruber Ib
	Globigerinoides ruber	Ib2	Globigerinoides ruber Ic
	Globigerinoides ruber	IIa	Globigerinoides elongatus Ia
	Globigerinoides ruber	pink	Globigerinoides ruber ruber Ia1
Kuroyanagi et al. (2008)	Globigerinoides ruber	Ia	Globigerinoides ruber Ic1
	Globigerinoides ruber	Ib	Globigerinoides ruber Ib1
	Globigerinoides ruber	Ic	Globigerinoides ruber Ia1
	Globigerinoides ruber	pink	Globigerinoides ruber pink Ia1
	Globigerinoides ruber	IIa	Globigerinoides elongatus Ia
Ujiié and Lipps (2009)	Globigerinoides ruber	I	Globigerinoides ruber ruber Ia1
	Globigerinoides ruber	II	Glogiberinoides ruber Ia
	Globigerinoides ruber	III	Glogiberinoides ruber Ic
	Globigerinoides ruber	IV	Globigerinoides elongatus Ia
Aurahs et al. (2009)	Globigerinoides ruber	Ia	Globigerinoides ruber Ia
	Globigerinoides ruber	Ib1	Globigerinoides ruber Ib1
	Globigerinoides ruber	Ib2	Globigerinoides ruber Ic1
	Globigerinoides ruber	Ib2'	Globigerinoides ruber Ic1
	Globigerinoides ruber	IIa	Globigerinoides elongatus Ia
	Globigerinoides ruber	IIa0	Globigerinoides elongatus Ia2
	Globigerinoides ruber	IIa0'	Globigerinoides elongatus Ia2
	Globigerinoides ruber	IIa1	Globigerinoides elongatus Ia3
	Globigerinoides ruber	IIa2	Globigerinoides elongatus Ia1
	Globigerinoides ruber	IIa2'	Globigerinoides elongatus Ia1
	Globigerinoides ruber	IIb	Globigerinoides tenellus Ia1
	Globigerinoides ruber	pink	Globigerinoides ruber ruber Ia1
	Globigerinoides ruber	Variant of Ia	Globigerinoides ruber Ia2
	Globigerinoides ruber	Variant of Ib2'	Globigerinoides ruber Ic1
Aurahs et al. (2011)	Globigerinoides ruber s.s	Ia	Globigerinoides ruber Ia
	Globigerinoides ruber s.s	Ib2	Globigerinoides ruber Ic1
	Globigerinoides ruber s.s	Ib	Globigerinoides ruber Ib1
	Globigerinoides ruber s.s	pink	Globigerinoides ruber ruber Ia1
	Globigerinoides ruber s.l	IIa1	Globigerinoides elongatus Ia3
	Globigerinoides ruber s.l	IIa2	Globigerinoides elongatus Ia1
	Globigerinoides ruber s.l	IIa	Globigerinoides elongatus Ia2
	Globigerinoides ruber s.l	IIb	Globigerinoides tenellus Ia1
André et al. (2014)	Globigerinoides ruber ss	Ia	Globigerinoides ruber Ia
	Globigerinoides ruber ss	Ib	Globigerinoides ruber Ib/Ic
	Globigerinoides ruber sl	IIa	Globigerinoides elongatus Ia
	Globigerinoides ruber sl	IIb	Globigerinoides tenellus Ia
	Globigerinoides ruber pink	pink	Globigerinoides ruber ruber Ia1
