# Supplementary material for: Genetic and morphological divergence in the warm-water planktonic foraminifera genus Globigerinoides
Source: PLoS One. 2019 Dec 5;14(12):e0225246. doi: 10.1371/journal.pone.0225246 (PMC6894840; doi:10.1371/journal.pone.0225246)
Supplement: S3 Table — (XLSX) [file pone.0225246.s005.xlsx]

## Sheet: S3 Table
	Chamber nr	Volume			Centroid position			Distance proloculus - chamber		Chamber main axis			Raup's Parameters
		Voxel Number	Volume (µm³)	Cumulative volume (µm³)	x	y	z	r (µm)	z (µm)	Axis 1 (µm)	Axis 2 (µm)	Axis 3 (µm)	D	T	S	W	Whorl number
Globigerinoides ruber	1	492	850.176	850.176	0	0	0	0	0	12.1514	10.8254	9.12525	0	0	0.750962	0	0
	2	362	625.536	1475.71	-3.23969	-7.01245	2.14002	8.79806	3.88763	11.2967	10.529	7.5609	0.396977	0.441874	0.669304	0	0			Species	Total inner Volume (µm³)	Total calcite Volume (µm³)	ratio calcite / total volume
	3	602	1040.26	2515.97	-1.19478	-6.36217	-7.65323	11.9428	1.43373	13.2545	11.9073	9.62965	0.473687	0.12005	0.726518	53.2892	0.186761			Globigerinoides ruber	1.672e+07	4.87981e+06	0.225919
	4	666	1150.85	3666.82	1.94016	3.11708	-9.61524	12.1294	2.32819	13.9044	11.9078	10.3281	0.464036	0.191945	0.74279	29.1264	0.347035			Globigerinoides conglobatus	1.45349e+08	6.91124e+07	0.32226
	5	969	1674.43	5341.25	0.297471	10.2143	-1.27737	12.3526	0.356965	15.629	14.4428	10.8594	0.403649	0.028898	0.694822	19.5202	0.527341			Globigerinoides elongatus	6.90012e+06	4.87981e+06	0.414248
	6	1954	3376.51	8717.76	0.264248	4.43547	11.0906	14.3336	0.317098	19.0053	18.3108	14.4196	0.350711	0.0221227	0.75871	16.2161	0.736591			Globigerinoides tenellus	3.7103e+06	2.03251e+06	0.353922
	7	5382	9300.1	18017.9	2.08982	-13.5887	10.4452	20.5671	2.50778	27.8208	24.9273	19.8363	0.365701	0.121932	0.713003	18.1783	0.94284			Globoturborotalita rubescens	983732	741943	0.429944
	8	11118	19211.9	37229.8	7.88098	-16.5013	-12.1792	24.611	9.45717	34.2378	32.9119	24.6716	0.324905	0.384266	0.720596	17.8599	1.14834
	9	31161	53846.2	91076	19.2259	12.9476	-6.78089	17.5389	23.0711	48.1261	45.571	35.1431	-0.33563	1.31543	0.73023	9.94027	1.47036
	10	72600	125453	216529	20.3484	-3.81558	30.5021	36.8878	24.4181	62.8494	61.1274	46.4965	0.158125	0.661956	0.739808	16.9184	1.81695
	11	143031	247158	463686	30.9924	-42.2799	-1.95157	50.7899	37.1908	77.9289	74.6004	60.1254	0.23349	0.732249	0.771541	20.6013	2.05448
	12	347867	601114	1.0648e+06	64.1904	5.89506	-31.9521	38.9896	77.0284	107.741	98.7315	79.3617	-0.342785	1.97561	0.736595	13.9677	2.32618
	13	1016651	1.75677e+06	2.82157e+06	79.9903	4.89211	62.8296	75.6237	95.9884	157.239	137.747	113.975	0.0102024	1.26929	0.724852	22.6301	2.78477
	14	2603116	4.49818e+06	7.31976e+06	113.083	-96.5183	-6.4495	116.08	135.699	211.027	194.297	153.615	0.117821	1.16901	0.727941	31.6354	3.05776
	15	5439940	9.40022e+06	1.672e+07	202.589	56.2803	-12.7706	69.2532	243.107	262.128	253.266	197.047	-0.890488	3.51041	0.751719	16.4342	3.51163
Globigerinoides elongatus	1	180	311.04	311.04	0	0	0	0	0	9.07063	8.30369	6.45064	0	0	0.711158	0	0
	2	156	269.568	580.608	-2.4982	4.76557	3.3961	7.02222	2.99785	8.93524	7.64165	6.15462	0.42933	0.426908	0.688803	0	0
	3	245	423.36	1003.97	-3.34314	-1.86936	5.4545	6.91913	4.01177	13.5038	7.70808	6.23175	0.326782	0.579808	0.46148	28.2634	0.204007
	4	411	710.208	1714.18	-5.57497	-5.9196	-2.20201	7.57907	6.68997	12.3945	10.7051	8.01138	0.269731	0.88269	0.646367	13.786	0.458138
	5	656	1133.57	2847.74	-0.392583	0.00194281	-8.51202	10.2144	0.4711	13.8262	12.4888	9.61708	0.366754	0.0461211	0.695567	13.0654	0.651495
	6	1086	1876.61	4724.35	3.36209	9.96219	-3.98108	12.8738	4.03451	15.9419	14.3975	11.9534	0.405634	0.313388	0.74981	12.7572	0.840951
	7	1044	1804.03	6528.38	2.22069	12.1273	8.10144	17.5013	2.66483	16.806	14.5735	11.2358	0.568499	0.152265	0.66856	14.6549	0.995193
	8	1479	2555.71	9084.1	-3.02604	3.13776	15.5969	19.0912	3.63125	18.1341	15.1964	13.7323	0.555736	0.190205	0.757268	14.2065	1.11986
	9	3134	5415.55	14499.6	-4.34619	-11.9945	13.0748	21.2918	5.21543	23.4842	20.7712	16.5081	0.488351	0.24495	0.702945	13.9754	1.2696
	10	6988	12075.3	26574.9	2.12832	-18.2232	-4.21756	22.4458	2.55398	29.9386	27.5369	21.3245	0.365935	0.113784	0.712275	13.0107	1.43766
	11	11338	19592.1	46167	15.5283	0.966337	-14.0876	16.9449	18.6339	35.6688	32.2261	26.0146	0.0130555	1.09968	0.729337	8.49438	1.66236
	12	24238	41883.3	88050.2	19.6614	14.66	12.104	22.8133	23.5937	47.5114	42.1925	30.8514	0.0556598	1.03421	0.649346	9.45213	2.0113
	13	67042	115849	203899	12.1475	-16.7942	31.7755	43.1287	14.577	61.6946	59.8111	45.5008	0.298812	0.337988	0.737517	16.1252	2.22884
	14	111694	193007	396906	30.0534	-40.4612	-6.74642	49.2237	36.0641	76.3308	67.5494	53.1569	0.271683	0.732657	0.696402	16.8962	2.42775
	15	240288	415218	812124	60.4109	8.98945	-16.4399	22.4845	72.4931	98.2907	90.8724	66.5694	-1.05831	3.22413	0.677271	6.86065	2.7311
	16	726897	1.25608e+06	2.0682e+06	66.8388	-16.9486	57.5909	72.0396	80.2065	150.859	128.087	94.6413	0.0708809	1.11337	0.627348	18.7779	3.19701
	17	1632503	2.82097e+06	4.88917e+06	156.572	60.8188	-2.15657	73.0285	187.886	174.686	161.638	101.49	-0.0722006	2.57278	0.580983	17.3967	3.4982
	18	1163745	2.01095e+06	6.90012e+06	125.538	-62.9898	-20.7225	79.5731	150.646	191.747	182.01	118.339	-0.101542	1.89317	0.617163	16.8217	3.94198
Globigerinoides conglobatus	1	629	1086.91	1086.91	0	0	0	0	0	16.9565	10.4396	9.18997	0	0	0.541974	0	0
	2	521	900.288	1987.2	-0.412937	6.45064	-6.09543	10.65	0.495525	12.6592	12.3093	8.66087	0.437551	0.0465283	0.684155	0	0
	3	791	1366.85	3354.05	-0.620951	-2.09782	-12.4606	15.1632	0.745142	14.2209	13.5086	10.5189	0.545967	0.0491416	0.739684	80.9734	0.156051
	4	1253	2165.18	5519.23	-0.207866	-12.9215	-5.32657	16.7716	0.249439	16.1164	15.7356	12.9519	0.521487	0.0148727	0.80365	44.0512	0.317275
	5	2915	5037.12	10556.4	-1.40959	-8.8563	10.5387	16.519	1.69151	20.9145	19.7181	17.6566	0.356254	0.102398	0.844224	26.5608	0.518276
	6	5770	9970.56	20526.9	-6.56009	10.6863	12.3249	19.5751	7.87211	26.463	23.6544	22.7901	0.317912	0.40215	0.861204	21.9494	0.743191
	7	8615	14886.7	35413.6	-11.3774	19.3738	-10.2365	26.2943	13.6529	29.3354	27.1109	26.3666	0.419625	0.519236	0.8988	22.8996	0.956867
	8	34991	60464.4	95878.1	-6.60615	-0.603922	-35.5199	42.63	7.92738	46.4622	42.8465	42.1695	0.428844	0.185958	0.907609	31.3767	1.13221
	9	98906	170910	266788	-8.90941	-45.7094	-14.6401	57.596	10.6913	64.5306	61.958	59.1589	0.402277	0.185626	0.916757	36.0831	1.33017
	10	217357	375593	642381	-30.1133	-28.2841	42.1491	60.9115	36.1359	83.0128	81.071	76.9648	0.265187	0.593253	0.927144	33.0587	1.53544
	11	392472	678192	1.32057e+06	-55.7612	37.5429	20.0701	51.085	66.9135	109.487	100.181	87.1119	-0.0669087	1.30984	0.795633	23.6325	1.80137
	12	1121903	1.93865e+06	3.25922e+06	-63.2544	8.7709	-76.2699	92.127	75.9053	152.523	140.522	125.791	0.160384	0.82392	0.824736	36.363	2.11128
	13	1880714	3.24987e+06	6.50909e+06	-95.4972	-101.767	-22.7084	125.124	114.597	189.985	164.104	144.293	0.265627	0.915862	0.759497	44.4732	2.34456
	14	4698828	8.11957e+06	1.46287e+07	-171.941	-37.6766	89.9872	117.068	206.329	270.622	237.782	178.185	-0.0650696	1.76248	0.658427	38.0129	2.5664
	15	8714725	1.5059e+07	2.96877e+07	-195.056	112.275	-31.0854	139.799	234.067	324.656	301.474	215.202	-0.0957932	1.67431	0.662861	39.8629	2.92249
	16	12624971	2.18159e+07	5.15037e+07	-219.655	-59.529	-172.765	219.28	263.586	391.069	355.375	220.695	0.209525	1.20205	0.564339	57.4215	3.18232
	17	24838659	4.29212e+07	9.44249e+07	-365.841	-155.066	58.331	198.809	439.009	521.429	431.792	288.586	-0.0924969	2.20819	0.553451	48.2065	3.43677
	18	29470140	5.09244e+07	1.45349e+08	-444.762	140.39	27.434	171.654	533.714	587.905	533.74	256.517	-0.339519	3.10924	0.436323	37.1663	3.84879
Globigerinoides tenellus	1	230	397.44	397.44	0	0	0	0	0	9.0462	8.18966	7.89029	0	0	0.872221	0	0
	2	155	267.84	665.28	-0.47514	-0.570267	6.06225	7.30682	0.570168	8.61123	7.73428	6.00458	0.452731	0.0780323	0.697297	0	0
	3	282	487.296	1152.58	1.05117	-7.17985	2.8026	9.24894	1.26141	10.6258	9.32224	7.39598	0.472192	0.136384	0.69604	43.8316	0.175842
	4	462	798.336	1950.91	4.81239	-5.7217	-4.4001	8.66153	5.77486	12.5329	10.2822	9.21741	0.335588	0.666725	0.735457	21.2662	0.339409
	5	614	1060.99	3011.9	6.49469	3.20974	-5.47801	7.61891	7.79363	13.6897	12.4376	9.57102	0.169547	1.02293	0.699142	11.15	0.569426
	6	964	1665.79	4677.7	2.47724	10.0272	1.40536	12.1502	2.97268	15.8712	14.0141	11.32	0.39476	0.244661	0.713245	13.3712	0.757235
	7	1470	2540.16	7217.86	-6.33286	6.68306	9.60459	14.0411	7.59943	17.4131	17.0566	12.6982	0.397177	0.541227	0.729231	13.172	0.88832
	8	1888	3262.46	10480.3	-9.57182	-6.99061	8.70248	13.395	11.4862	20.6063	16.6051	14.2926	0.313128	0.857496	0.693604	10.2148	1.09278
	9	5716	9877.25	20357.6	-3.3501	-16.1978	-4.96886	20.3314	4.02012	27.9509	26.8336	19.3549	0.345341	0.19773	0.69246	13.2114	1.28244
	10	12911	22310.2	42667.8	2.55457	1.40111	-20.1399	24.2263	3.06548	36.1436	34.958	25.9024	0.27914	0.126535	0.716652	13.4939	1.49613
	11	33123	57236.5	99904.3	-13.6016	22.8208	-3.14108	27.6431	16.3219	49.7028	47.4517	35.0975	0.135149	0.590449	0.706147	13.4453	1.7133
	12	76230	131725	231630	-34.2789	-11.1827	9.59929	17.6852	41.1347	66.283	60.6425	46.9235	-0.784772	2.32594	0.707926	6.94462	2.12218
	13	112539	194467	426097	-19.5111	-30.4902	-32.3314	53.3288	23.4133	76.8847	68.1341	52.9364	0.326056	0.439036	0.688516	18.7931	2.36474
	14	333497	576283	1.00238e+06	-17.1756	30.843	-56.8918	77.6574	20.6108	105.461	98.7889	77.6721	0.335238	0.265406	0.736502	25.2383	2.56414
	15	793869	1.37181e+06	2.37419e+06	-77.8323	59.9703	14.5987	74.0659	93.3987	141.42	123.659	108.113	0.0693589	1.26102	0.764483	22.2575	2.77308
	16	773213	1.33611e+06	3.7103e+06	-105.197	-42.1708	-0.444274	50.6078	126.236	142.75	119.574	111.788	-0.350104	2.4944	0.783106	13.0295	3.23675
Globoturborotalita rubescens	1	1240	389.896	389.896	0	0	0	0	0	9.28791	8.35137	7.1401	0	0	0.768752	0	0
	2	1202	377.947	767.843	-1.0748	-10.3376	2.26739	7.19666	0.730863	9.42136	8.86059	6.51309	0.376767	0.101556	0.691311	0	0
	3	1632	513.153	1281	-0.230646	-6.75301	-11.0951	8.83229	0.156839	10.7397	9.66296	7.35577	0.437685	0.0177575	0.684913	65.8168	0.197346
	4	2613	821.611	2102.61	-1.03909	8.48842	-11.7349	9.84854	0.706582	12.1048	10.8536	9.24417	0.410042	0.0717449	0.763678	37.7135	0.384031
	5	3747	1178.18	3280.78	-2.12312	14.402	3.91233	10.1483	1.44372	13.9645	12.1638	10.0824	0.354373	0.142263	0.722006	25.8836	0.57658
	6	7617	2395.03	5675.81	3.43882	2.83022	18.8467	12.9595	2.33839	16.8141	15.3737	13.2102	0.359548	0.180439	0.785665	25.0553	0.760641
	7	9517	2992.45	8668.26	8.74407	-19.6364	14.0676	16.4257	5.94597	18.7863	16.4232	14.1413	0.455762	0.361992	0.752743	25.823	0.935425
	8	17045	5359.49	14027.8	12.4734	-23.3346	-10.9136	17.5173	8.48191	22.6571	19.4204	17.5235	0.380256	0.484203	0.773423	23.3342	1.10399
	9	34870	10964.2	24992	19.7449	2.85524	-26.3534	18.0252	13.4266	27.6144	26.7362	21.4775	0.235432	0.744876	0.777763	20.3664	1.30154
	10	38766	12189.3	37181.3	20.1371	29.9858	2.29994	20.4502	13.6933	29.0636	27.2183	22.3172	0.301877	0.66959	0.767873	19.4458	1.54655
	11	95069	29892.7	67074	32.5624	1.77207	37.1179	25.2689	22.1424	38.2151	37.1644	30.0165	0.238087	0.87627	0.785462	20.9144	1.77677
	12	163876	51527.9	118602	50.8607	-35.1762	-3.26552	24.0226	34.5853	46.5695	44.3998	35.7163	0.0390658	1.43969	0.766947	17.2405	2.0491
	13	339369	106708	225310	69.3328	22.4539	-38.0859	30.0642	47.1463	61.1038	54.5376	45.1201	0.0212914	1.56819	0.738417	18.6616	2.36915
	14	470831	148044	373355	73.0406	56.7391	33.5971	44.8393	49.6676	68.6053	61.794	49.8568	0.268116	1.10768	0.726719	25.1733	2.61945
	15	612824	192691	566046	96.5041	-26.254	68.6148	49.9569	65.6228	78.5249	67.1072	47.0399	0.282765	1.31359	0.599045	25.8453	2.84253
	16	795196	250035	816081	134.026	-57.0335	-24.0247	42.0832	91.1379	73.3904	68.2199	54.0823	0.0713295	2.16566	0.736912	19.9776	3.09782
	17	533186	167651	983732	166.549	36.1905	-23.0517	29.1777	113.253	79.3378	74.5634	59.3667	-0.172341	3.8815	0.748278	12.4585	3.4441
